# Supplementary material for: Predicting direct and indirect non-target impacts of biocontrol agents using machine-learning approaches
Source: PLoS One. 2021 Jun 1;16(6):e0252448. doi: 10.1371/journal.pone.0252448 (PMC8168882; doi:10.1371/journal.pone.0252448)
Supplement: S2 Appendix — Note: N = native forest, P = plantation forest, EH = host reduction treatment, EC = control, extra = whether the caterpillar was collected during extra sampling, B = before host-reduction treatment (i.e. at time t), A = after host-reduction treatment (i.e. at time t+1). (CSV) [file pone.0252448.s002.csv]

date	site	trt	forest	plant_name	extra	host_family	host_name	number_parasitism_events	parasitoid_family	parasitoid_name	b_a
11-Oct-10	16	EH	N	Nothofagus.solandri	N	Tortricidae	Apoctena.sp	0	unparasitized	unparasitized	B
11-Oct-10	16	EH	N	Nothofagus.solandri	N	Tortricidae	Apoctena.sp	0	unparasitized	unparasitized	B
11-Oct-10	16	EH	N	Nothofagus.solandri	N	Tortricidae	Apoctena.sp	0	unparasitized	unparasitized	B
18-Nov-10	12	EC	N	Carpodetus.serratus	N	Tortricidae	Apoctena.sp	0	unparasitized	unparasitized	B
18-Nov-10	12	EC	N	Nothofagus.solandri	N	Tortricidae	Apoctena.sp	0	unparasitized	unparasitized	B
18-Nov-10	12	EC	N	Nothofagus.solandri	N	Tortricidae	Apoctena.sp	0	unparasitized	unparasitized	B
23-Nov-10	17	EC	N	Nothofagus.fusca	N	Tortricidae	Apoctena.sp	0	unparasitized	unparasitized	B
26-Nov-10	7	EH	N	Dicksonia.sp.	N	Tortricidae	Apoctena.sp	0	unparasitized	unparasitized	B
10-Jan-11	12	EH	N	Cyathea.dealbata	Y	Tortricidae	Apoctena.sp	0	unparasitized	unparasitized	A
16-Jan-11	16	EC	N	Nothofagus.solandri	N	Tortricidae	Apoctena.sp	0	unparasitized	unparasitized	A
16-Jan-11	16	EC	N	Nothofagus.solandri	N	Tortricidae	Apoctena.sp	0	unparasitized	unparasitized	A
16-Jan-11	16	EH	N	Blechnum.discolor	N	Tortricidae	Apoctena.sp	0	unparasitized	unparasitized	A
17-Jan-11	16	EC	N	Cyathea.dealbata	N	Tortricidae	Apoctena.sp	0	unparasitized	unparasitized	A
26-Jan-11	46	EC	N	Cyathea.dealbata	N	Tortricidae	Apoctena.sp	0	unparasitized	unparasitized	A
3-Feb-11	12	EC	N	Nothofagus.solandri	N	Tortricidae	Apoctena.sp	0	unparasitized	unparasitized	A
8-Feb-11	47	EH	N	Carpodetus.serratus	N	Tortricidae	Apoctena.sp	0	unparasitized	unparasitized	A
9-Feb-11	47	EC	N	Cyathea.dealbata	N	Tortricidae	Apoctena.sp	0	unparasitized	unparasitized	A
11-Feb-11	46	EH	N	Gahnia.sp.	N	Tortricidae	Apoctena.sp	0	unparasitized	unparasitized	A
17-Mar-11	17	EC	N	Nothofagus.truncata	N	Tortricidae	Apoctena.sp	0	unparasitized	unparasitized	A
23-Mar-11	4	EH	N	Kunzea.ericoides	Y	Tortricidae	Apoctena.sp	0	unparasitized	unparasitized	A
31-Oct-10	4	EC	P	Blechnum.discolor	N	Tortricidae	Apoctena.sp	0	unparasitized	unparasitized	B
27-Nov-10	47	EH	P	Coprosma.rhamnoides	Y	Tortricidae	Apoctena.sp	0	unparasitized	unparasitized	B
26-Jan-11	46	EC	P	Carpodetus.serratus	N	Tortricidae	Apoctena.sp	0	unparasitized	unparasitized	A
19-Oct-10	7	EC	N	Coprosma.grandifolia	N	Geometridae	Austrocidaria.sp	0	unparasitized	unparasitized	B
25-Oct-10	47	EH	N	Coprosma.rhamnoides	Y	Geometridae	Austrocidaria.sp	0	unparasitized	unparasitized	B
26-Oct-10	17	EH	N	Coprosma.propinqua	N	Geometridae	Austrocidaria.sp	0	unparasitized	unparasitized	B
23-Nov-10	17	EC	N	Coprosma.propinqua	N	Geometridae	Austrocidaria.sp	0	unparasitized	unparasitized	B
23-Nov-10	17	EC	N	Coprosma.propinqua	N	Geometridae	Austrocidaria.sp	0	unparasitized	unparasitized	B
23-Nov-10	17	EC	N	Coprosma.dumosa/taylorae	N	Geometridae	Austrocidaria.sp	0	unparasitized	unparasitized	B
23-Nov-10	17	EC	N	Coprosma.microcarpa	N	Geometridae	Austrocidaria.sp	0	unparasitized	unparasitized	B
23-Nov-10	17	EC	N	Coprosma.rhamnoides	N	Geometridae	Austrocidaria.sp	0	unparasitized	unparasitized	B
25-Nov-10	7	EC	N	Coprosma.grandifolia	N	Geometridae	Austrocidaria.sp	0	unparasitized	unparasitized	B
25-Nov-10	7	EC	N	Coprosma.grandifolia	Y	Geometridae	Austrocidaria.sp	0	unparasitized	unparasitized	B
2-Dec-10	46	EC	N	Coprosma.propinqua	N	Geometridae	Austrocidaria.sp	0	unparasitized	unparasitized	B
21-Jan-11	7	EC	N	Coprosma.grandifolia	N	Geometridae	Austrocidaria.sp	0	unparasitized	unparasitized	A
21-Jan-11	7	EC	N	Coprosma.grandifolia	N	Geometridae	Austrocidaria.sp	0	unparasitized	unparasitized	A
12-Mar-11	7	EC	N	Coprosma.grandifolia	N	Geometridae	Austrocidaria.sp	0	unparasitized	unparasitized	A
12-Mar-11	7	EC	N	Coprosma.grandifolia	Y	Geometridae	Austrocidaria.sp	0	unparasitized	unparasitized	A
20-Mar-11	46	EH	N	Coprosma.rhamnoides	N	Geometridae	Austrocidaria.sp	0	unparasitized	unparasitized	A
24-Nov-10	17	EH	N	Coprosma.propinqua	N	Geometridae	Austrocidaria.sp	0	unparasitized	unparasitized	B
19-Oct-10	7	EC	P	Coprosma.robusta	N	Geometridae	Austrocidaria.sp	0	unparasitized	unparasitized	B
28-Oct-10	46	EH	P	Coprosma.rhamnoides	N	Geometridae	Austrocidaria.sp	0	unparasitized	unparasitized	B
28-Oct-10	46	EH	P	Coprosma.rhamnoides	Y	Geometridae	Austrocidaria.sp	0	unparasitized	unparasitized	B
28-Oct-10	46	EH	P	Coprosma.rhamnoides	Y	Geometridae	Austrocidaria.sp	0	unparasitized	unparasitized	B
17-Nov-10	39	EC	P	Coprosma.grandifolia	N	Geometridae	Austrocidaria.sp	0	unparasitized	unparasitized	B
19-Nov-10	12	EH	P	Ulex.europaeus	Y	Geometridae	Austrocidaria.sp	0	unparasitized	unparasitized	B
27-Nov-10	47	EH	P	Coprosma.rhamnoides	Y	Geometridae	Austrocidaria.sp	0	unparasitized	unparasitized	B
27-Nov-10	47	EH	P	Coprosma.rhamnoides	Y	Geometridae	Austrocidaria.sp	0	unparasitized	unparasitized	B
15-Jan-11	12	EC	P	Coprosma.robusta	Y	Geometridae	Austrocidaria.sp	0	unparasitized	unparasitized	A
3-Feb-11	12	EC	P	Coprosma.robusta	Y	Geometridae	Austrocidaria.sp	0	unparasitized	unparasitized	A
11-Feb-11	46	EH	P	Coprosma.propinqua	N	Geometridae	Austrocidaria.sp	0	unparasitized	unparasitized	A
17-Nov-10	39	EC	N	Coriaria.arborea	N	Gracillariidae	Caloptilia.linearis	0	unparasitized	unparasitized	B
9-Feb-11	47	EC	N	Melicytus.ramiflorus	N	Tortricidae	Catamacta.gavisana	0	unparasitized	unparasitized	A
20-Oct-10	39	EH	N	Cyathea.colensoi	N	Geometridae	Chalastra.pellurgata	0	unparasitized	unparasitized	B
20-Oct-10	39	EH	N	Cyathea.colensoi	N	Geometridae	Chalastra.pellurgata	0	unparasitized	unparasitized	B
20-Oct-10	39	EH	N	Dicksonia.sp.	N	Geometridae	Chalastra.pellurgata	0	unparasitized	unparasitized	B
20-Oct-10	39	EH	N	Dicksonia.squarrosa	N	Geometridae	Chalastra.pellurgata	0	unparasitized	unparasitized	B
20-Oct-10	39	EH	N	Dicksonia.squarrosa	N	Geometridae	Chalastra.pellurgata	0	unparasitized	unparasitized	B
25-Oct-10	47	EH	N	Cyathea.dealbata	N	Geometridae	Chalastra.pellurgata	0	unparasitized	unparasitized	B
29-Oct-10	46	EC	N	Cyathea.sp.	N	Geometridae	Chalastra.pellurgata	0	unparasitized	unparasitized	B
29-Oct-10	46	EC	N	Cyathea.sp.	N	Geometridae	Chalastra.pellurgata	0	unparasitized	unparasitized	B
29-Oct-10	46	EC	N	Cyathea.sp.	N	Geometridae	Chalastra.pellurgata	0	unparasitized	unparasitized	B
22-Nov-10	16	EC	N	Dicksonia.sp.	Y	Geometridae	Chalastra.pellurgata	0	unparasitized	unparasitized	B
25-Nov-10	7	EC	N	Asplenium.bulbiferum	N	Geometridae	Chalastra.pellurgata	0	unparasitized	unparasitized	B
26-Nov-10	7	EH	N	Dicksonia.sp.	N	Geometridae	Chalastra.pellurgata	0	unparasitized	unparasitized	B
27-Nov-10	47	EH	N	Dicksonia.sp.	N	Geometridae	Chalastra.pellurgata	0	unparasitized	unparasitized	B
27-Nov-10	47	EH	N	Dicksonia.sp.	N	Geometridae	Chalastra.pellurgata	0	unparasitized	unparasitized	B
27-Nov-10	47	EH	N	Dicksonia.sp.	N	Geometridae	Chalastra.pellurgata	0	unparasitized	unparasitized	B
10-Jan-11	12	EH	N	Cyathea.dealbata	Y	Geometridae	Chalastra.pellurgata	0	unparasitized	unparasitized	A
17-Jan-11	16	EC	N	Cyathea.dealbata	N	Geometridae	Chalastra.pellurgata	0	unparasitized	unparasitized	A
17-Jan-11	16	EC	N	Cyathea.dealbata	N	Geometridae	Chalastra.pellurgata	0	unparasitized	unparasitized	A
17-Jan-11	16	EC	N	Cyathea.dealbata	N	Geometridae	Chalastra.pellurgata	0	unparasitized	unparasitized	A
21-Jan-11	7	EC	N	Asplenium.bulbiferum	Y	Geometridae	Chalastra.pellurgata	0	unparasitized	unparasitized	A
21-Jan-11	7	EC	N	Asplenium.bulbiferum	Y	Geometridae	Chalastra.pellurgata	0	unparasitized	unparasitized	A
21-Jan-11	7	EC	N	Asplenium.bulbiferum	N	Geometridae	Chalastra.pellurgata	0	unparasitized	unparasitized	A
25-Jan-11	47	EC	N	Cyathea.dealbata	N	Geometridae	Chalastra.pellurgata	0	unparasitized	unparasitized	A
26-Jan-11	46	EC	N	Dicksonia.sp.	N	Geometridae	Chalastra.pellurgata	0	unparasitized	unparasitized	A
26-Jan-11	46	EC	N	Dicksonia.sp.	N	Geometridae	Chalastra.pellurgata	0	unparasitized	unparasitized	A
26-Jan-11	46	EC	N	Dicksonia.sp.	N	Geometridae	Chalastra.pellurgata	0	unparasitized	unparasitized	A
26-Jan-11	46	EC	N	Dicksonia.sp.	N	Geometridae	Chalastra.pellurgata	0	unparasitized	unparasitized	A
2-Feb-11	39	EC	N	Dicksonia.sp.	N	Geometridae	Chalastra.pellurgata	0	unparasitized	unparasitized	A
2-Feb-11	39	EC	N	Dicksonia.sp.	N	Geometridae	Chalastra.pellurgata	0	unparasitized	unparasitized	A
6-Feb-11	16	EC	N	Leptopteris.sp.	N	Geometridae	Chalastra.pellurgata	0	unparasitized	unparasitized	A
7-Feb-11	7	EC	N	Cyathea.dealbata	N	Geometridae	Chalastra.pellurgata	0	unparasitized	unparasitized	A
7-Feb-11	7	EC	N	Asplenium.bulbiferum	N	Geometridae	Chalastra.pellurgata	0	unparasitized	unparasitized	A
6-Feb-11	16	EC	N	Cyathea.dealbata	N	Geometridae	Chalastra.pellurgata	0	unparasitized	unparasitized	A
9-Feb-11	47	EC	N	Cyathea.dealbata	N	Geometridae	Chalastra.pellurgata	0	unparasitized	unparasitized	A
11-Feb-11	46	EC	N	Cyathea.sp.	Y	Geometridae	Chalastra.pellurgata	0	unparasitized	unparasitized	A
11-Feb-11	46	EC	N	Cyathea.smithii	N	Geometridae	Chalastra.pellurgata	0	unparasitized	unparasitized	A
11-Feb-11	46	EC	N	Cyathea.smithii	N	Geometridae	Chalastra.pellurgata	0	unparasitized	unparasitized	A
15-Feb-11	4	EC	N	Cyathea.dealbata	N	Geometridae	Chalastra.pellurgata	0	unparasitized	unparasitized	A
7-Mar-11	39	EC	N	Dicksonia.sp.	Y	Geometridae	Chalastra.pellurgata	0	unparasitized	unparasitized	A
7-Mar-11	39	EC	N	Dicksonia.sp.	Y	Geometridae	Chalastra.pellurgata	0	unparasitized	unparasitized	A
7-Mar-11	39	EC	N	Dicksonia.sp.	Y	Geometridae	Chalastra.pellurgata	0	unparasitized	unparasitized	A
7-Mar-11	39	EH	N	Dicksonia.squarrosa	Y	Geometridae	Chalastra.pellurgata	0	unparasitized	unparasitized	A
12-Mar-11	7	EC	N	Dicksonia.fibrosa	N	Geometridae	Chalastra.pellurgata	0	unparasitized	unparasitized	A
12-Mar-11	7	EC	N	Dicksonia.fibrosa	N	Geometridae	Chalastra.pellurgata	0	unparasitized	unparasitized	A
17-Jan-11	16	EC	P	Cyathea.colensoi	N	Geometridae	Chalastra.pellurgata	0	unparasitized	unparasitized	A
6-Feb-11	16	EC	P	Cyathea.colensoi	N	Geometridae	Chalastra.pellurgata	0	unparasitized	unparasitized	A
8-Feb-11	47	EH	P	Dicksonia.sp.	N	Geometridae	Chalastra.pellurgata	0	unparasitized	unparasitized	A
14-Mar-11	16	EC	P	Cyathea.sp.	Y	Geometridae	Chalastra.pellurgata	0	unparasitized	unparasitized	A
27-Nov-10	47	EH	N	Ulex.europaeus	Y	Geometridae	Chloroclystis.sp	0	unparasitized	unparasitized	B
27-Nov-10	47	EH	N	Ulex.europaeus	Y	Geometridae	Chloroclystis.sp	0	unparasitized	unparasitized	B
27-Nov-10	47	EH	N	Ulex.europaeus	Y	Geometridae	Chloroclystis.sp	0	unparasitized	unparasitized	B
23-Oct-10	7	EH	N	Griselinia.littoralis	N	Geometridae	Cleora.scriptaria	0	unparasitized	unparasitized	B
16-Nov-10	39	EH	N	Coprosma.grandifolia	N	Geometridae	Cleora.scriptaria	0	unparasitized	unparasitized	B
26-Nov-10	7	EH	N	Pseudopanax.crassifolius	N	Geometridae	Cleora.scriptaria	0	unparasitized	unparasitized	B
11-Jan-11	39	EH	N	Aristotelia.serrata	N	Geometridae	Cleora.scriptaria	0	unparasitized	unparasitized	A
11-Jan-11	39	EH	N	Aristotelia.serrata	N	Geometridae	Cleora.scriptaria	0	unparasitized	unparasitized	A
11-Jan-11	39	EH	N	Aristotelia.serrata	N	Geometridae	Cleora.scriptaria	0	unparasitized	unparasitized	A
11-Jan-11	39	EH	N	Aristotelia.serrata	N	Geometridae	Cleora.scriptaria	0	unparasitized	unparasitized	A
11-Jan-11	39	EH	N	Aristotelia.serrata	N	Geometridae	Cleora.scriptaria	0	unparasitized	unparasitized	A
11-Jan-11	39	EH	N	Aristotelia.serrata	N	Geometridae	Cleora.scriptaria	0	unparasitized	unparasitized	A
11-Jan-11	39	EH	N	Aristotelia.serrata	N	Geometridae	Cleora.scriptaria	0	unparasitized	unparasitized	A
11-Jan-11	39	EH	N	Aristotelia.serrata	N	Geometridae	Cleora.scriptaria	0	unparasitized	unparasitized	A
11-Jan-11	39	EH	N	Aristotelia.serrata	N	Geometridae	Cleora.scriptaria	0	unparasitized	unparasitized	A
11-Jan-11	39	EH	N	Aristotelia.serrata	N	Geometridae	Cleora.scriptaria	0	unparasitized	unparasitized	A
1-Feb-11	39	EH	N	Aristotelia.serrata	N	Geometridae	Cleora.scriptaria	0	unparasitized	unparasitized	A
1-Feb-11	39	EH	N	Aristotelia.serrata	N	Geometridae	Cleora.scriptaria	0	unparasitized	unparasitized	A
1-Feb-11	39	EH	N	Aristotelia.serrata	N	Geometridae	Cleora.scriptaria	0	unparasitized	unparasitized	A
1-Feb-11	39	EH	N	Aristotelia.serrata	N	Geometridae	Cleora.scriptaria	0	unparasitized	unparasitized	A
1-Feb-11	39	EH	N	Aristotelia.serrata	N	Geometridae	Cleora.scriptaria	0	unparasitized	unparasitized	A
1-Feb-11	39	EH	N	Aristotelia.serrata	N	Geometridae	Cleora.scriptaria	0	unparasitized	unparasitized	A
1-Feb-11	39	EH	N	Aristotelia.serrata	N	Geometridae	Cleora.scriptaria	0	unparasitized	unparasitized	A
1-Feb-11	39	EH	N	Aristotelia.serrata	N	Geometridae	Cleora.scriptaria	0	unparasitized	unparasitized	A
7-Feb-11	7	EC	N	Metrosideros.carminea	N	Geometridae	Cleora.scriptaria	0	unparasitized	unparasitized	A
7-Mar-11	39	EH	N	Aristotelia.serrata	N	Geometridae	Cleora.scriptaria	0	unparasitized	unparasitized	A
7-Mar-11	39	EH	N	Aristotelia.serrata	N	Geometridae	Cleora.scriptaria	0	unparasitized	unparasitized	A
7-Mar-11	39	EH	N	Aristotelia.serrata	N	Geometridae	Cleora.scriptaria	0	unparasitized	unparasitized	A
7-Mar-11	39	EH	N	Aristotelia.serrata	N	Geometridae	Cleora.scriptaria	0	unparasitized	unparasitized	A
7-Mar-11	39	EH	N	Aristotelia.serrata	N	Geometridae	Cleora.scriptaria	0	unparasitized	unparasitized	A
11-Mar-11	7	EH	N	Griselinia.littoralis	N	Geometridae	Cleora.scriptaria	0	unparasitized	unparasitized	A
12-Mar-11	7	EC	N	Aristotelia.serrata	N	Geometridae	Cleora.scriptaria	0	unparasitized	unparasitized	A
12-Mar-11	7	EC	N	Aristotelia.serrata	N	Geometridae	Cleora.scriptaria	0	unparasitized	unparasitized	A
20-Mar-11	46	EH	N	Griselinia.littoralis	N	Geometridae	Cleora.scriptaria	0	unparasitized	unparasitized	A
20-Mar-11	46	EH	N	Griselinia.littoralis	Y	Geometridae	Cleora.scriptaria	0	unparasitized	unparasitized	A
20-Mar-11	46	EH	N	Griselinia.littoralis	Y	Geometridae	Cleora.scriptaria	0	unparasitized	unparasitized	A
20-Mar-11	46	EH	N	Griselinia.littoralis	Y	Geometridae	Cleora.scriptaria	0	unparasitized	unparasitized	A
23-Oct-10	7	EH	P	Griselinia.littoralis	N	Geometridae	Cleora.scriptaria	0	unparasitized	unparasitized	B
23-Oct-10	7	EH	P	Griselinia.littoralis	N	Geometridae	Cleora.scriptaria	0	unparasitized	unparasitized	B
23-Oct-10	7	EH	P	Griselinia.littoralis	N	Geometridae	Cleora.scriptaria	0	unparasitized	unparasitized	B
16-Nov-10	39	EH	P	Aristotelia.serrata	N	Geometridae	Cleora.scriptaria	0	unparasitized	unparasitized	B
17-Nov-10	39	EC	P	Aristotelia.serrata	N	Geometridae	Cleora.scriptaria	0	unparasitized	unparasitized	B
17-Nov-10	39	EC	P	Aristotelia.serrata	Y	Geometridae	Cleora.scriptaria	0	unparasitized	unparasitized	B
13-Jan-11	39	EC	P	Aristotelia.serrata	N	Geometridae	Cleora.scriptaria	0	unparasitized	unparasitized	A
13-Jan-11	39	EC	P	Aristotelia.serrata	N	Geometridae	Cleora.scriptaria	0	unparasitized	unparasitized	A
13-Jan-11	39	EC	P	Aristotelia.serrata	N	Geometridae	Cleora.scriptaria	0	unparasitized	unparasitized	A
13-Jan-11	39	EC	P	Aristotelia.serrata	N	Geometridae	Cleora.scriptaria	0	unparasitized	unparasitized	A
13-Jan-11	39	EC	P	Aristotelia.serrata	N	Geometridae	Cleora.scriptaria	0	unparasitized	unparasitized	A
17-Jan-11	16	EC	P	Aristotelia.serrata	Y	Geometridae	Cleora.scriptaria	0	unparasitized	unparasitized	A
17-Jan-11	16	EC	P	Aristotelia.serrata	Y	Geometridae	Cleora.scriptaria	0	unparasitized	unparasitized	A
1-Feb-11	39	EH	P	Aristotelia.serrata	Y	Geometridae	Cleora.scriptaria	0	unparasitized	unparasitized	A
2-Feb-11	39	EC	P	Coriaria.arborea	N	Geometridae	Cleora.scriptaria	0	unparasitized	unparasitized	A
5-Feb-11	7	EH	P	Aristotelia.serrata	N	Geometridae	Cleora.scriptaria	0	unparasitized	unparasitized	A
6-Mar-11	39	EH	P	Aristotelia.serrata	N	Geometridae	Cleora.scriptaria	0	unparasitized	unparasitized	A
11-Mar-11	7	EH	P	Griselinia.littoralis	N	Geometridae	Cleora.scriptaria	0	unparasitized	unparasitized	A
11-Mar-11	7	EH	P	Griselinia.littoralis	N	Geometridae	Cleora.scriptaria	0	unparasitized	unparasitized	A
11-Mar-11	7	EH	P	Griselinia.littoralis	N	Geometridae	Cleora.scriptaria	0	unparasitized	unparasitized	A
11-Mar-11	7	EH	P	Griselinia.littoralis	N	Geometridae	Cleora.scriptaria	0	unparasitized	unparasitized	A
11-Mar-11	7	EH	P	Griselinia.littoralis	N	Geometridae	Cleora.scriptaria	0	unparasitized	unparasitized	A
11-Mar-11	7	EH	P	Aristotelia.serrata	N	Geometridae	Cleora.scriptaria	0	unparasitized	unparasitized	A
19-Oct-10	7	EC	N	Coprosma.grandifolia	N	Tortricidae	Cnephasia.jactatana	0	unparasitized	unparasitized	B
7-Mar-11	39	EH	N	Aristotelia.serrata	N	Tortricidae	Cnephasia.jactatana	0	unparasitized	unparasitized	A
11-Mar-11	7	EH	N	Leucopogon.fasciculatus	N	Tortricidae	Cnephasia.jactatana	0	unparasitized	unparasitized	A
25-Oct-10	47	EH	P	Coprosma.rhamnoides	Y	Tortricidae	Cnephasia.jactatana	0	unparasitized	unparasitized	B
16-Nov-10	39	EH	P	Rubus.fruticosus	N	Tortricidae	Cnephasia.jactatana	0	unparasitized	unparasitized	B
26-Nov-10	7	EH	P	Griselinia.littoralis	N	Tortricidae	Cnephasia.jactatana	0	unparasitized	unparasitized	B
6-Feb-11	16	EC	P	Leycesteria.formosa	Y	Tortricidae	Cnephasia.jactatana	0	unparasitized	unparasitized	A
6-Mar-11	39	EH	P	Aristotelia.serrata	N	Tortricidae	Cnephasia.jactatana	0	unparasitized	unparasitized	A
11-Mar-11	7	EH	P	Griselinia.littoralis	N	Tortricidae	Cnephasia.jactatana	0	unparasitized	unparasitized	A
18-Mar-11	17	EH	P	Pinus.radiata	N	Tortricidae	Cnephasia.jactatana	0	unparasitized	unparasitized	A
11-Oct-10	16	EH	N	Nothofagus.solandri	N	Tortricidae	Ctenopseustis.sp	0	unparasitized	unparasitized	B
11-Oct-10	16	EH	N	Nothofagus.solandri	N	Tortricidae	Ctenopseustis.sp	0	unparasitized	unparasitized	B
11-Oct-10	16	EH	N	Nothofagus.solandri	N	Tortricidae	Ctenopseustis.sp	0	unparasitized	unparasitized	B
11-Oct-10	16	EH	N	Nothofagus.solandri	N	Tortricidae	Ctenopseustis.sp	0	unparasitized	unparasitized	B
11-Oct-10	16	EH	N	Nothofagus.solandri	N	Tortricidae	Ctenopseustis.sp	0	unparasitized	unparasitized	B
11-Oct-10	16	EH	N	Nothofagus.solandri	N	Tortricidae	Ctenopseustis.sp	0	unparasitized	unparasitized	B
11-Oct-10	16	EH	N	Dicksonia.sp.	N	Tortricidae	Ctenopseustis.sp	0	unparasitized	unparasitized	B
15-Oct-10	16	EC	N	Hedycarya.arborea	Y	Tortricidae	Ctenopseustis.sp	0	unparasitized	unparasitized	B
16-Oct-10	12	EC	N	Myrsine.australis	N	Tortricidae	Ctenopseustis.sp	0	unparasitized	unparasitized	B
16-Oct-10	12	EC	N	Ulex.europaeus	N	Tortricidae	Ctenopseustis.sp	0	unparasitized	unparasitized	B
16-Oct-10	12	EC	N	Coprosma.grandifolia	N	Tortricidae	Ctenopseustis.sp	0	unparasitized	unparasitized	B
16-Oct-10	12	EC	N	Pseudopanax.arboreus	N	Tortricidae	Ctenopseustis.sp	0	unparasitized	unparasitized	B
16-Oct-10	12	EC	N	Nothofagus.solandri	N	Tortricidae	Ctenopseustis.sp	0	unparasitized	unparasitized	B
16-Oct-10	12	EC	N	Nothofagus.solandri	N	Tortricidae	Ctenopseustis.sp	0	unparasitized	unparasitized	B
16-Oct-10	12	EC	N	Nothofagus.solandri	N	Tortricidae	Ctenopseustis.sp	0	unparasitized	unparasitized	B
16-Oct-10	12	EC	N	Nothofagus.truncata	N	Tortricidae	Ctenopseustis.sp	0	unparasitized	unparasitized	B
18-Oct-10	12	EH	N	Nothofagus.truncata	N	Tortricidae	Ctenopseustis.sp	0	unparasitized	unparasitized	B
19-Oct-10	7	EC	N	Coriaria.arborea	N	Tortricidae	Ctenopseustis.sp	0	unparasitized	unparasitized	B
19-Oct-10	7	EC	N	Melicytus.ramiflorus	N	Tortricidae	Ctenopseustis.sp	0	unparasitized	unparasitized	B
20-Oct-10	12	EH	N	Cyathodes.juniperina	N	Tortricidae	Ctenopseustis.sp	0	unparasitized	unparasitized	B
20-Oct-10	12	EH	N	Coprosma.linariifolia	N	Tortricidae	Ctenopseustis.sp	0	unparasitized	unparasitized	B
26-Oct-10	17	EH	N	Weinmannia.racemosa	N	Tortricidae	Ctenopseustis.sp	0	unparasitized	unparasitized	B
27-Oct-10	17	EC	N	Nothofagus.fusca	N	Tortricidae	Ctenopseustis.sp	0	unparasitized	unparasitized	B
28-Oct-10	46	EH	N	Carpodetus.serratus	N	Tortricidae	Ctenopseustis.sp	0	unparasitized	unparasitized	B
28-Oct-10	46	EH	N	Metrosideros.perforata	N	Tortricidae	Ctenopseustis.sp	0	unparasitized	unparasitized	B
28-Oct-10	46	EH	N	Weinmannia.racemosa	Y	Tortricidae	Ctenopseustis.sp	0	unparasitized	unparasitized	B
28-Oct-10	46	EH	N	Weinmannia.racemosa	Y	Tortricidae	Ctenopseustis.sp	0	unparasitized	unparasitized	B
29-Oct-10	46	EC	N	Carpodetus.serratus	N	Tortricidae	Ctenopseustis.sp	0	unparasitized	unparasitized	B
30-Oct-10	4	EH	N	Pinus.radiata	N	Tortricidae	Ctenopseustis.sp	0	unparasitized	unparasitized	B
31-Oct-10	4	EC	N	Nothofagus.truncata	N	Tortricidae	Ctenopseustis.sp	0	unparasitized	unparasitized	B
16-Nov-10	39	EH	N	Rubus.fruticosus	N	Tortricidae	Ctenopseustis.sp	0	unparasitized	unparasitized	B
16-Nov-10	39	EH	N	Melicytus.ramiflorus	N	Tortricidae	Ctenopseustis.sp	0	unparasitized	unparasitized	B
17-Nov-10	39	EC	N	Coprosma.grandifolia	N	Tortricidae	Ctenopseustis.sp	0	unparasitized	unparasitized	B
18-Nov-10	12	EC	N	Nothofagus.truncata	N	Tortricidae	Ctenopseustis.sp	0	unparasitized	unparasitized	B
18-Nov-10	12	EC	N	Nothofagus.truncata	N	Tortricidae	Ctenopseustis.sp	0	unparasitized	unparasitized	B
18-Nov-10	12	EC	N	Nothofagus.truncata	N	Tortricidae	Ctenopseustis.sp	0	unparasitized	unparasitized	B
18-Nov-10	12	EC	N	Carpodetus.serratus	N	Tortricidae	Ctenopseustis.sp	0	unparasitized	unparasitized	B
18-Nov-10	12	EC	N	Pseudopanax.arboreus	N	Tortricidae	Ctenopseustis.sp	0	unparasitized	unparasitized	B
18-Nov-10	12	EC	N	Pseudopanax.arboreus	N	Tortricidae	Ctenopseustis.sp	0	unparasitized	unparasitized	B
18-Nov-10	12	EC	N	Pseudopanax.arboreus	N	Tortricidae	Ctenopseustis.sp	0	unparasitized	unparasitized	B
18-Nov-10	12	EC	N	Ulex.europaeus	N	Tortricidae	Ctenopseustis.sp	0	unparasitized	unparasitized	B
18-Nov-10	12	EC	N	Ulex.europaeus	N	Tortricidae	Ctenopseustis.sp	0	unparasitized	unparasitized	B
18-Nov-10	12	EC	N	Melicytus.ramiflorus	N	Tortricidae	Ctenopseustis.sp	0	unparasitized	unparasitized	B
19-Nov-10	12	EH	N	Nothofagus.solandri	N	Tortricidae	Ctenopseustis.sp	0	unparasitized	unparasitized	B
19-Nov-10	12	EH	N	Pittosporum.divaricatum	N	Tortricidae	Ctenopseustis.sp	0	unparasitized	unparasitized	B
21-Nov-10	16	EH	N	Blechnum.discolor	Y	Tortricidae	Ctenopseustis.sp	0	unparasitized	unparasitized	B
22-Nov-10	16	EC	N	Cyathea.dealbata	N	Tortricidae	Ctenopseustis.sp	0	unparasitized	unparasitized	B
22-Nov-10	16	EH	N	Griselinia.littoralis	N	Tortricidae	Ctenopseustis.sp	0	unparasitized	unparasitized	B
22-Nov-10	16	EH	N	Nothofagus.solandri	N	Tortricidae	Ctenopseustis.sp	0	unparasitized	unparasitized	B
22-Nov-10	16	EH	N	Nothofagus.solandri	N	Tortricidae	Ctenopseustis.sp	0	unparasitized	unparasitized	B
22-Nov-10	16	EH	N	Nothofagus.solandri	N	Tortricidae	Ctenopseustis.sp	0	unparasitized	unparasitized	B
22-Nov-10	16	EH	N	Coprosma.propinqua	N	Tortricidae	Ctenopseustis.sp	0	unparasitized	unparasitized	B
23-Nov-10	17	EC	N	Kunzea.ericoides	N	Tortricidae	Ctenopseustis.sp	0	unparasitized	unparasitized	B
23-Nov-10	17	EC	N	Leptospermum.scoparium	N	Tortricidae	Ctenopseustis.sp	0	unparasitized	unparasitized	B
23-Nov-10	17	EC	N	Nothofagus.fusca	N	Tortricidae	Ctenopseustis.sp	0	unparasitized	unparasitized	B
24-Nov-10	17	EH	N	Kunzea.ericoides	N	Tortricidae	Ctenopseustis.sp	0	unparasitized	unparasitized	B
25-Nov-10	7	EC	N	Schefflera.digitata	N	Tortricidae	Ctenopseustis.sp	0	unparasitized	unparasitized	B
26-Nov-10	7	EH	N	Olearia.rani	N	Tortricidae	Ctenopseustis.sp	0	unparasitized	unparasitized	B
26-Nov-10	7	EH	N	Olearia.rani	N	Tortricidae	Ctenopseustis.sp	0	unparasitized	unparasitized	B
26-Nov-10	7	EH	N	Nothofagus.fusca	N	Tortricidae	Ctenopseustis.sp	0	unparasitized	unparasitized	B
26-Nov-10	7	EH	N	Pinus.radiata	N	Tortricidae	Ctenopseustis.sp	0	unparasitized	unparasitized	B
27-Nov-10	47	EH	N	Ulex.europaeus	Y	Tortricidae	Ctenopseustis.sp	0	unparasitized	unparasitized	B
27-Nov-10	47	EH	N	Weinmannia.racemosa	Y	Tortricidae	Ctenopseustis.sp	0	unparasitized	unparasitized	B
27-Nov-10	47	EH	N	Weinmannia.racemosa	Y	Tortricidae	Ctenopseustis.sp	0	unparasitized	unparasitized	B
27-Nov-10	47	EH	N	Carpodetus.serratus	N	Tortricidae	Ctenopseustis.sp	0	unparasitized	unparasitized	B
29-Nov-10	47	EC	N	Cyathea.dealbata	N	Tortricidae	Ctenopseustis.sp	0	unparasitized	unparasitized	B
29-Nov-10	47	EC	N	Metrosideros.perforata	N	Tortricidae	Ctenopseustis.sp	0	unparasitized	unparasitized	B
29-Nov-10	47	EC	N	Metrosideros.perforata	N	Tortricidae	Ctenopseustis.sp	0	unparasitized	unparasitized	B
29-Nov-10	47	EC	N	Metrosideros.perforata	N	Tortricidae	Ctenopseustis.sp	0	unparasitized	unparasitized	B
29-Nov-10	47	EC	N	Pseudowintera.colorata	N	Tortricidae	Ctenopseustis.sp	0	unparasitized	unparasitized	B
29-Nov-10	47	EC	N	Pinus.radiata	N	Tortricidae	Ctenopseustis.sp	0	unparasitized	unparasitized	B
29-Nov-10	47	EC	N	Pinus.radiata	N	Tortricidae	Ctenopseustis.sp	0	unparasitized	unparasitized	B
29-Nov-10	47	EC	N	Pinus.radiata	N	Tortricidae	Ctenopseustis.sp	0	unparasitized	unparasitized	B
30-Nov-10	4	EC	N	Leucopogon.fasciculatus	N	Tortricidae	Ctenopseustis.sp	0	unparasitized	unparasitized	B
30-Nov-10	4	EC	N	Carpodetus.serratus	N	Tortricidae	Ctenopseustis.sp	0	unparasitized	unparasitized	B
30-Nov-10	4	EC	N	Nothofagus.truncata	N	Tortricidae	Ctenopseustis.sp	0	unparasitized	unparasitized	B
2-Dec-10	46	EC	N	Weinmannia.racemosa	Y	Tortricidae	Ctenopseustis.sp	0	unparasitized	unparasitized	B
2-Dec-10	46	EH	N	Nothofagus.truncata	N	Tortricidae	Ctenopseustis.sp	0	unparasitized	unparasitized	B
2-Dec-10	46	EH	N	Nothofagus.truncata	N	Tortricidae	Ctenopseustis.sp	0	unparasitized	unparasitized	B
2-Dec-10	46	EH	N	Nothofagus.truncata	N	Tortricidae	Ctenopseustis.sp	0	unparasitized	unparasitized	B
2-Dec-10	46	EH	N	Nothofagus.truncata	N	Tortricidae	Ctenopseustis.sp	0	unparasitized	unparasitized	B
2-Dec-10	46	EH	N	Nothofagus.truncata	N	Tortricidae	Ctenopseustis.sp	0	unparasitized	unparasitized	B
2-Dec-10	46	EH	N	Nothofagus.truncata	N	Tortricidae	Ctenopseustis.sp	0	unparasitized	unparasitized	B
2-Dec-10	46	EH	N	Nothofagus.truncata	Y	Tortricidae	Ctenopseustis.sp	0	unparasitized	unparasitized	B
2-Dec-10	46	EH	N	Nothofagus.truncata	Y	Tortricidae	Ctenopseustis.sp	0	unparasitized	unparasitized	B
10-Jan-11	12	EH	N	Nothofagus.solandri	N	Tortricidae	Ctenopseustis.sp	0	unparasitized	unparasitized	A
10-Jan-11	12	EH	N	Nothofagus.solandri	N	Tortricidae	Ctenopseustis.sp	0	unparasitized	unparasitized	A
10-Jan-11	12	EH	N	Coprosma.linariifolia	N	Tortricidae	Ctenopseustis.sp	0	unparasitized	unparasitized	A
10-Jan-11	12	EH	N	Coprosma.grandifolia	N	Tortricidae	Ctenopseustis.sp	0	unparasitized	unparasitized	A
10-Jan-11	12	EH	N	Cyathea.dealbata	Y	Tortricidae	Ctenopseustis.sp	0	unparasitized	unparasitized	A
10-Jan-11	12	EH	N	Coprosma.microcarpa	N	Tortricidae	Ctenopseustis.sp	0	unparasitized	unparasitized	A
10-Jan-11	12	EH	N	Coprosma.rhamnoides	N	Tortricidae	Ctenopseustis.sp	0	unparasitized	unparasitized	A
11-Jan-11	39	EH	N	Rubus.fruticosus	N	Tortricidae	Ctenopseustis.sp	0	unparasitized	unparasitized	A
11-Jan-11	39	EH	N	Rubus.fruticosus	N	Tortricidae	Ctenopseustis.sp	0	unparasitized	unparasitized	A
11-Jan-11	39	EH	N	Rubus.fruticosus	N	Tortricidae	Ctenopseustis.sp	0	unparasitized	unparasitized	A
11-Jan-11	39	EH	N	Rubus.fruticosus	N	Tortricidae	Ctenopseustis.sp	0	unparasitized	unparasitized	A
10-Jan-11	12	EH	N	Carpodetus.serratus	N	Tortricidae	Ctenopseustis.sp	0	unparasitized	unparasitized	A
11-Jan-11	39	EH	N	Melicytus.ramiflorus	N	Tortricidae	Ctenopseustis.sp	0	unparasitized	unparasitized	A
11-Jan-11	39	EH	N	Melicytus.ramiflorus	N	Tortricidae	Ctenopseustis.sp	0	unparasitized	unparasitized	A
11-Jan-11	39	EH	N	Melicytus.ramiflorus	N	Tortricidae	Ctenopseustis.sp	0	unparasitized	unparasitized	A
11-Jan-11	39	EH	N	Melicytus.ramiflorus	N	Tortricidae	Ctenopseustis.sp	0	unparasitized	unparasitized	A
11-Jan-11	39	EH	N	Melicytus.ramiflorus	N	Tortricidae	Ctenopseustis.sp	0	unparasitized	unparasitized	A
11-Jan-11	39	EH	N	Melicytus.ramiflorus	N	Tortricidae	Ctenopseustis.sp	0	unparasitized	unparasitized	A
11-Jan-11	39	EH	N	Melicytus.ramiflorus	N	Tortricidae	Ctenopseustis.sp	0	unparasitized	unparasitized	A
11-Jan-11	39	EH	N	Rubus.fruticosus	N	Tortricidae	Ctenopseustis.sp	0	unparasitized	unparasitized	A
11-Jan-11	39	EH	N	Rubus.fruticosus	N	Tortricidae	Ctenopseustis.sp	0	unparasitized	unparasitized	A
11-Jan-11	39	EH	N	Aristotelia.serrata	N	Tortricidae	Ctenopseustis.sp	0	unparasitized	unparasitized	A
11-Jan-11	39	EH	N	Aristotelia.serrata	N	Tortricidae	Ctenopseustis.sp	0	unparasitized	unparasitized	A
11-Jan-11	39	EH	N	Aristotelia.serrata	N	Tortricidae	Ctenopseustis.sp	0	unparasitized	unparasitized	A
11-Jan-11	39	EH	N	Aristotelia.serrata	N	Tortricidae	Ctenopseustis.sp	0	unparasitized	unparasitized	A
11-Jan-11	39	EH	N	Aristotelia.serrata	N	Tortricidae	Ctenopseustis.sp	0	unparasitized	unparasitized	A
11-Jan-11	39	EH	N	Aristotelia.serrata	N	Tortricidae	Ctenopseustis.sp	0	unparasitized	unparasitized	A
11-Jan-11	39	EH	N	Aristotelia.serrata	N	Tortricidae	Ctenopseustis.sp	0	unparasitized	unparasitized	A
11-Jan-11	39	EH	N	Aristotelia.serrata	N	Tortricidae	Ctenopseustis.sp	0	unparasitized	unparasitized	A
11-Jan-11	39	EH	N	Dicksonia.sp.	N	Tortricidae	Ctenopseustis.sp	0	unparasitized	unparasitized	A
11-Jan-11	39	EH	N	Dicksonia.sp.	N	Tortricidae	Ctenopseustis.sp	0	unparasitized	unparasitized	A
11-Jan-11	39	EH	N	Pteridium.aquilinum.esculentum	N	Tortricidae	Ctenopseustis.sp	0	unparasitized	unparasitized	A
11-Jan-11	39	EH	N	Pteridium.aquilinum.esculentum	N	Tortricidae	Ctenopseustis.sp	0	unparasitized	unparasitized	A
11-Jan-11	39	EH	N	Pteridium.aquilinum.esculentum	N	Tortricidae	Ctenopseustis.sp	0	unparasitized	unparasitized	A
11-Jan-11	39	EH	N	Carpodetus.serratus	N	Tortricidae	Ctenopseustis.sp	0	unparasitized	unparasitized	A
11-Jan-11	39	EH	N	Carpodetus.serratus	N	Tortricidae	Ctenopseustis.sp	0	unparasitized	unparasitized	A
11-Jan-11	39	EH	N	Melicytus.ramiflorus	N	Tortricidae	Ctenopseustis.sp	0	unparasitized	unparasitized	A
11-Jan-11	39	EH	N	Melicytus.ramiflorus	N	Tortricidae	Ctenopseustis.sp	0	unparasitized	unparasitized	A
11-Jan-11	39	EH	N	Melicytus.ramiflorus	N	Tortricidae	Ctenopseustis.sp	0	unparasitized	unparasitized	A
11-Jan-11	39	EH	N	Melicytus.ramiflorus	N	Tortricidae	Ctenopseustis.sp	0	unparasitized	unparasitized	A
11-Jan-11	39	EH	N	Melicytus.ramiflorus	N	Tortricidae	Ctenopseustis.sp	0	unparasitized	unparasitized	A
11-Jan-11	39	EH	N	Melicytus.ramiflorus	N	Tortricidae	Ctenopseustis.sp	0	unparasitized	unparasitized	A
11-Jan-11	39	EH	N	Melicytus.ramiflorus	N	Tortricidae	Ctenopseustis.sp	0	unparasitized	unparasitized	A
11-Jan-11	39	EH	N	Melicytus.ramiflorus	N	Tortricidae	Ctenopseustis.sp	0	unparasitized	unparasitized	A
11-Jan-11	39	EH	N	Aristotelia.serrata	N	Tortricidae	Ctenopseustis.sp	0	unparasitized	unparasitized	A
11-Jan-11	39	EH	N	Pneumatopteris.pennigera	N	Tortricidae	Ctenopseustis.sp	0	unparasitized	unparasitized	A
14-Jan-11	39	EC	N	Fuschia.excorticata	N	Tortricidae	Ctenopseustis.sp	0	unparasitized	unparasitized	A
14-Jan-11	39	EC	N	Fuschia.excorticata	N	Tortricidae	Ctenopseustis.sp	0	unparasitized	unparasitized	A
14-Jan-11	39	EC	N	Fuschia.excorticata	N	Tortricidae	Ctenopseustis.sp	0	unparasitized	unparasitized	A
14-Jan-11	39	EC	N	Fuschia.excorticata	N	Tortricidae	Ctenopseustis.sp	0	unparasitized	unparasitized	A
14-Jan-11	39	EC	N	Fuschia.excorticata	N	Tortricidae	Ctenopseustis.sp	0	unparasitized	unparasitized	A
14-Jan-11	39	EC	N	Fuschia.excorticata	N	Tortricidae	Ctenopseustis.sp	0	unparasitized	unparasitized	A
14-Jan-11	39	EC	N	Fuschia.excorticata	N	Tortricidae	Ctenopseustis.sp	0	unparasitized	unparasitized	A
14-Jan-11	39	EC	N	Fuschia.excorticata	N	Tortricidae	Ctenopseustis.sp	0	unparasitized	unparasitized	A
14-Jan-11	39	EC	N	Melicytus.ramiflorus	N	Tortricidae	Ctenopseustis.sp	0	unparasitized	unparasitized	A
14-Jan-11	39	EC	N	Melicytus.ramiflorus	N	Tortricidae	Ctenopseustis.sp	0	unparasitized	unparasitized	A
14-Jan-11	39	EC	N	Coriaria.arborea	N	Tortricidae	Ctenopseustis.sp	0	unparasitized	unparasitized	A
14-Jan-11	39	EC	N	Coprosma.grandifolia	N	Tortricidae	Ctenopseustis.sp	0	unparasitized	unparasitized	A
13-Jan-11	39	EC	N	Rubus.fruticosus	N	Tortricidae	Ctenopseustis.sp	0	unparasitized	unparasitized	A
13-Jan-11	39	EC	N	Rubus.fruticosus	N	Tortricidae	Ctenopseustis.sp	0	unparasitized	unparasitized	A
13-Jan-11	39	EC	N	Rubus.fruticosus	N	Tortricidae	Ctenopseustis.sp	0	unparasitized	unparasitized	A
15-Jan-11	12	EC	N	Myrsine.australis	Y	Tortricidae	Ctenopseustis.sp	0	unparasitized	unparasitized	A
15-Jan-11	12	EC	N	Nothofagus.solandri	N	Tortricidae	Ctenopseustis.sp	0	unparasitized	unparasitized	A
15-Jan-11	12	EC	N	Nothofagus.solandri	N	Tortricidae	Ctenopseustis.sp	0	unparasitized	unparasitized	A
15-Jan-11	12	EC	N	Nothofagus.solandri	N	Tortricidae	Ctenopseustis.sp	0	unparasitized	unparasitized	A
15-Jan-11	12	EC	N	Nothofagus.solandri	N	Tortricidae	Ctenopseustis.sp	0	unparasitized	unparasitized	A
15-Jan-11	12	EC	N	Coprosma.robusta	N	Tortricidae	Ctenopseustis.sp	0	unparasitized	unparasitized	A
15-Jan-11	12	EC	N	Melicytus.ramiflorus	N	Tortricidae	Ctenopseustis.sp	0	unparasitized	unparasitized	A
15-Jan-11	12	EC	N	Leucopogon.fasciculatus	N	Tortricidae	Ctenopseustis.sp	0	unparasitized	unparasitized	A
16-Jan-11	16	EC	N	Nothofagus.solandri	N	Tortricidae	Ctenopseustis.sp	0	unparasitized	unparasitized	A
16-Jan-11	16	EC	N	Nothofagus.solandri	N	Tortricidae	Ctenopseustis.sp	0	unparasitized	unparasitized	A
16-Jan-11	16	EC	N	Nothofagus.solandri	N	Tortricidae	Ctenopseustis.sp	0	unparasitized	unparasitized	A
16-Jan-11	16	EC	N	Nothofagus.solandri	N	Tortricidae	Ctenopseustis.sp	0	unparasitized	unparasitized	A
16-Jan-11	16	EC	N	Nothofagus.solandri	N	Tortricidae	Ctenopseustis.sp	0	unparasitized	unparasitized	A
16-Jan-11	16	EC	N	Nothofagus.solandri	N	Tortricidae	Ctenopseustis.sp	0	unparasitized	unparasitized	A
16-Jan-11	16	EC	N	Nothofagus.solandri	N	Tortricidae	Ctenopseustis.sp	0	unparasitized	unparasitized	A
16-Jan-11	16	EC	N	Nothofagus.solandri	N	Tortricidae	Ctenopseustis.sp	0	unparasitized	unparasitized	A
16-Jan-11	16	EC	N	Nothofagus.solandri	N	Tortricidae	Ctenopseustis.sp	0	unparasitized	unparasitized	A
16-Jan-11	16	EC	N	Nothofagus.solandri	N	Tortricidae	Ctenopseustis.sp	0	unparasitized	unparasitized	A
16-Jan-11	16	EC	N	Nothofagus.solandri	N	Tortricidae	Ctenopseustis.sp	0	unparasitized	unparasitized	A
16-Jan-11	16	EC	N	Nothofagus.solandri	N	Tortricidae	Ctenopseustis.sp	0	unparasitized	unparasitized	A
16-Jan-11	16	EC	N	Nothofagus.solandri	N	Tortricidae	Ctenopseustis.sp	0	unparasitized	unparasitized	A
16-Jan-11	16	EH	N	Nothofagus.solandri	N	Tortricidae	Ctenopseustis.sp	0	unparasitized	unparasitized	A
16-Jan-11	16	EH	N	Nothofagus.solandri	N	Tortricidae	Ctenopseustis.sp	0	unparasitized	unparasitized	A
16-Jan-11	16	EH	N	Nothofagus.solandri	N	Tortricidae	Ctenopseustis.sp	0	unparasitized	unparasitized	A
16-Jan-11	16	EH	N	Nothofagus.solandri	N	Tortricidae	Ctenopseustis.sp	0	unparasitized	unparasitized	A
16-Jan-11	16	EH	N	Nothofagus.solandri	N	Tortricidae	Ctenopseustis.sp	0	unparasitized	unparasitized	A
16-Jan-11	16	EH	N	Nothofagus.solandri	N	Tortricidae	Ctenopseustis.sp	0	unparasitized	unparasitized	A
16-Jan-11	16	EH	N	Nothofagus.solandri	N	Tortricidae	Ctenopseustis.sp	0	unparasitized	unparasitized	A
16-Jan-11	16	EH	N	Nothofagus.solandri	N	Tortricidae	Ctenopseustis.sp	0	unparasitized	unparasitized	A
16-Jan-11	16	EH	N	Nothofagus.solandri	N	Tortricidae	Ctenopseustis.sp	0	unparasitized	unparasitized	A
16-Jan-11	16	EH	N	Blechnum.discolor	N	Tortricidae	Ctenopseustis.sp	0	unparasitized	unparasitized	A
16-Jan-11	16	EH	N	Blechnum.discolor	N	Tortricidae	Ctenopseustis.sp	0	unparasitized	unparasitized	A
16-Jan-11	16	EH	N	Pittosporum.tenuifolium	N	Tortricidae	Ctenopseustis.sp	0	unparasitized	unparasitized	A
16-Jan-11	16	EH	N	Griselinia.littoralis	N	Tortricidae	Ctenopseustis.sp	0	unparasitized	unparasitized	A
16-Jan-11	16	EH	N	Griselinia.littoralis	N	Tortricidae	Ctenopseustis.sp	0	unparasitized	unparasitized	A
16-Jan-11	16	EH	N	Aristotelia.serrata	N	Tortricidae	Ctenopseustis.sp	0	unparasitized	unparasitized	A
16-Jan-11	16	EH	N	Aristotelia.serrata	N	Tortricidae	Ctenopseustis.sp	0	unparasitized	unparasitized	A
16-Jan-11	16	EH	N	Carpodetus.serratus	N	Tortricidae	Ctenopseustis.sp	0	unparasitized	unparasitized	A
16-Jan-11	16	EH	N	Carpodetus.serratus	N	Tortricidae	Ctenopseustis.sp	0	unparasitized	unparasitized	A
16-Jan-11	16	EH	N	Carpodetus.serratus	N	Tortricidae	Ctenopseustis.sp	0	unparasitized	unparasitized	A
16-Jan-11	16	EH	N	Lophomyrtus.bullata	N	Tortricidae	Ctenopseustis.sp	0	unparasitized	unparasitized	A
16-Jan-11	16	EH	N	Lophomyrtus.bullata	N	Tortricidae	Ctenopseustis.sp	0	unparasitized	unparasitized	A
16-Jan-11	16	EH	N	Coprosma.propinqua	N	Tortricidae	Ctenopseustis.sp	0	unparasitized	unparasitized	A
16-Jan-11	16	EH	N	Coprosma.rhamnoides	N	Tortricidae	Ctenopseustis.sp	0	unparasitized	unparasitized	A
16-Jan-11	16	EH	N	Carpodetus.serratus	N	Tortricidae	Ctenopseustis.sp	0	unparasitized	unparasitized	A
16-Jan-11	16	EH	N	Carpodetus.serratus	N	Tortricidae	Ctenopseustis.sp	0	unparasitized	unparasitized	A
17-Jan-11	16	EC	N	Cyathea.dealbata	N	Tortricidae	Ctenopseustis.sp	0	unparasitized	unparasitized	A
17-Jan-11	16	EC	N	Cyathea.dealbata	N	Tortricidae	Ctenopseustis.sp	0	unparasitized	unparasitized	A
17-Jan-11	16	EC	N	Hedycarya.arborea	N	Tortricidae	Ctenopseustis.sp	0	unparasitized	unparasitized	A
17-Jan-11	16	EC	N	Blechnum.discolor	N	Tortricidae	Ctenopseustis.sp	0	unparasitized	unparasitized	A
17-Jan-11	16	EC	N	Hedycarya.arborea	N	Tortricidae	Ctenopseustis.sp	0	unparasitized	unparasitized	A
17-Jan-11	16	EC	N	Beilschmiedia.tawa	N	Tortricidae	Ctenopseustis.sp	0	unparasitized	unparasitized	A
17-Jan-11	16	EC	N	Beilschmiedia.tawa	N	Tortricidae	Ctenopseustis.sp	0	unparasitized	unparasitized	A
17-Jan-11	16	EC	N	Cyathea.dealbata	N	Tortricidae	Ctenopseustis.sp	0	unparasitized	unparasitized	A
17-Jan-11	16	EC	N	Cyathea.dealbata	N	Tortricidae	Ctenopseustis.sp	0	unparasitized	unparasitized	A
17-Jan-11	16	EC	N	Cyathea.dealbata	N	Tortricidae	Ctenopseustis.sp	0	unparasitized	unparasitized	A
17-Jan-11	16	EC	N	Cyathea.dealbata	N	Tortricidae	Ctenopseustis.sp	0	unparasitized	unparasitized	A
17-Jan-11	16	EC	N	Cyathea.dealbata	N	Tortricidae	Ctenopseustis.sp	0	unparasitized	unparasitized	A
17-Jan-11	16	EC	N	Cyathea.dealbata	N	Tortricidae	Ctenopseustis.sp	0	unparasitized	unparasitized	A
17-Jan-11	16	EC	N	Cyathea.dealbata	N	Tortricidae	Ctenopseustis.sp	0	unparasitized	unparasitized	A
17-Jan-11	16	EC	N	Cyathea.dealbata	N	Tortricidae	Ctenopseustis.sp	0	unparasitized	unparasitized	A
17-Jan-11	16	EC	N	Cyathea.dealbata	N	Tortricidae	Ctenopseustis.sp	0	unparasitized	unparasitized	A
17-Jan-11	16	EC	N	Cyathea.dealbata	N	Tortricidae	Ctenopseustis.sp	0	unparasitized	unparasitized	A
17-Jan-11	16	EC	N	Cyathea.dealbata	N	Tortricidae	Ctenopseustis.sp	0	unparasitized	unparasitized	A
17-Jan-11	16	EC	N	Cyathea.dealbata	N	Tortricidae	Ctenopseustis.sp	0	unparasitized	unparasitized	A
17-Jan-11	16	EC	N	Cyathea.dealbata	N	Tortricidae	Ctenopseustis.sp	0	unparasitized	unparasitized	A
17-Jan-11	16	EC	N	Cyathea.dealbata	N	Tortricidae	Ctenopseustis.sp	0	unparasitized	unparasitized	A
17-Jan-11	16	EC	N	Cyathea.dealbata	N	Tortricidae	Ctenopseustis.sp	0	unparasitized	unparasitized	A
19-Jan-11	7	EH	N	Weinmannia.racemosa	N	Tortricidae	Ctenopseustis.sp	0	unparasitized	unparasitized	A
19-Jan-11	7	EH	N	Nothofagus.truncata	N	Tortricidae	Ctenopseustis.sp	0	unparasitized	unparasitized	A
19-Jan-11	7	EH	N	Nothofagus.truncata	N	Tortricidae	Ctenopseustis.sp	0	unparasitized	unparasitized	A
19-Jan-11	7	EH	N	Podocarpus.hallii	N	Tortricidae	Ctenopseustis.sp	0	unparasitized	unparasitized	A
19-Jan-11	7	EH	N	Weinmannia.racemosa	N	Tortricidae	Ctenopseustis.sp	0	unparasitized	unparasitized	A
19-Jan-11	7	EH	N	Microlaena.avicenifolia	N	Tortricidae	Ctenopseustis.sp	0	unparasitized	unparasitized	A
19-Jan-11	7	EH	N	Coprosma.foetidissima	N	Tortricidae	Ctenopseustis.sp	0	unparasitized	unparasitized	A
19-Jan-11	7	EH	N	Nothofagus.truncata	N	Tortricidae	Ctenopseustis.sp	0	unparasitized	unparasitized	A
19-Jan-11	7	EH	N	Olearia.rani	N	Tortricidae	Ctenopseustis.sp	0	unparasitized	unparasitized	A
20-Jan-11	17	EH	N	Leucopogon.fasciculatus	Y	Tortricidae	Ctenopseustis.sp	0	unparasitized	unparasitized	A
20-Jan-11	17	EH	N	Olearia.rani	N	Tortricidae	Ctenopseustis.sp	0	unparasitized	unparasitized	A
20-Jan-11	17	EH	N	Coprosma.rhamnoides	N	Tortricidae	Ctenopseustis.sp	0	unparasitized	unparasitized	A
21-Jan-11	7	EC	N	Coprosma.grandifolia	N	Tortricidae	Ctenopseustis.sp	0	unparasitized	unparasitized	A
21-Jan-11	7	EC	N	Coprosma.grandifolia	N	Tortricidae	Ctenopseustis.sp	0	unparasitized	unparasitized	A
21-Jan-11	7	EC	N	Coprosma.grandifolia	N	Tortricidae	Ctenopseustis.sp	0	unparasitized	unparasitized	A
21-Jan-11	7	EC	N	Coprosma.grandifolia	N	Tortricidae	Ctenopseustis.sp	0	unparasitized	unparasitized	A
21-Jan-11	7	EC	N	Coprosma.grandifolia	Y	Tortricidae	Ctenopseustis.sp	0	unparasitized	unparasitized	A
21-Jan-11	7	EC	N	Beilschmiedia.tawa	Y	Tortricidae	Ctenopseustis.sp	0	unparasitized	unparasitized	A
21-Jan-11	7	EC	N	Myrsine.australis	Y	Tortricidae	Ctenopseustis.sp	0	unparasitized	unparasitized	A
21-Jan-11	7	EC	N	Schefflera.digitata	N	Tortricidae	Ctenopseustis.sp	0	unparasitized	unparasitized	A
21-Jan-11	7	EC	N	Hedycarya.arborea	Y	Tortricidae	Ctenopseustis.sp	0	unparasitized	unparasitized	A
21-Jan-11	7	EC	N	Hedycarya.arborea	Y	Tortricidae	Ctenopseustis.sp	0	unparasitized	unparasitized	A
24-Jan-11	4	EC	N	Leucopogon.fasciculatus	N	Tortricidae	Ctenopseustis.sp	0	unparasitized	unparasitized	A
24-Jan-11	4	EC	N	Cyathea.dealbata	N	Tortricidae	Ctenopseustis.sp	0	unparasitized	unparasitized	A
24-Jan-11	4	EC	N	Dicksonia.squarrosa	N	Tortricidae	Ctenopseustis.sp	0	unparasitized	unparasitized	A
24-Jan-11	4	EC	N	Carpodetus.serratus	N	Tortricidae	Ctenopseustis.sp	0	unparasitized	unparasitized	A
24-Jan-11	4	EC	N	Carpodetus.serratus	N	Tortricidae	Ctenopseustis.sp	0	unparasitized	unparasitized	A
24-Jan-11	4	EC	N	Carpodetus.serratus	N	Tortricidae	Ctenopseustis.sp	0	unparasitized	unparasitized	A
24-Jan-11	4	EC	N	Carpodetus.serratus	N	Tortricidae	Ctenopseustis.sp	0	unparasitized	unparasitized	A
24-Jan-11	4	EC	N	Nothofagus.truncata	N	Tortricidae	Ctenopseustis.sp	0	unparasitized	unparasitized	A
24-Jan-11	4	EC	N	Nothofagus.truncata	N	Tortricidae	Ctenopseustis.sp	0	unparasitized	unparasitized	A
24-Jan-11	4	EC	N	Nothofagus.truncata	N	Tortricidae	Ctenopseustis.sp	0	unparasitized	unparasitized	A
24-Jan-11	4	EC	N	Nothofagus.truncata	N	Tortricidae	Ctenopseustis.sp	0	unparasitized	unparasitized	A
24-Jan-11	4	EC	N	Nothofagus.truncata	N	Tortricidae	Ctenopseustis.sp	0	unparasitized	unparasitized	A
24-Jan-11	4	EC	N	Nothofagus.truncata	N	Tortricidae	Ctenopseustis.sp	0	unparasitized	unparasitized	A
24-Jan-11	4	EC	N	Nothofagus.truncata	N	Tortricidae	Ctenopseustis.sp	0	unparasitized	unparasitized	A
24-Jan-11	4	EC	N	Nothofagus.truncata	N	Tortricidae	Ctenopseustis.sp	0	unparasitized	unparasitized	A
24-Jan-11	4	EC	N	Nothofagus.truncata	N	Tortricidae	Ctenopseustis.sp	0	unparasitized	unparasitized	A
24-Jan-11	4	EC	N	Nothofagus.truncata	N	Tortricidae	Ctenopseustis.sp	0	unparasitized	unparasitized	A
24-Jan-11	4	EC	N	Nothofagus.truncata	N	Tortricidae	Ctenopseustis.sp	0	unparasitized	unparasitized	A
24-Jan-11	4	EC	N	Nothofagus.truncata	N	Tortricidae	Ctenopseustis.sp	0	unparasitized	unparasitized	A
24-Jan-11	4	EC	N	Nothofagus.truncata	N	Tortricidae	Ctenopseustis.sp	0	unparasitized	unparasitized	A
24-Jan-11	4	EC	N	Nothofagus.truncata	N	Tortricidae	Ctenopseustis.sp	0	unparasitized	unparasitized	A
24-Jan-11	4	EC	N	Nothofagus.truncata	N	Tortricidae	Ctenopseustis.sp	0	unparasitized	unparasitized	A
25-Jan-11	47	EC	N	Melicytus.ramiflorus	N	Tortricidae	Ctenopseustis.sp	0	unparasitized	unparasitized	A
25-Jan-11	47	EC	N	Cyathea.dealbata	N	Tortricidae	Ctenopseustis.sp	0	unparasitized	unparasitized	A
25-Jan-11	47	EC	N	Cyathea.dealbata	N	Tortricidae	Ctenopseustis.sp	0	unparasitized	unparasitized	A
25-Jan-11	47	EC	N	Melicytus.ramiflorus	N	Tortricidae	Ctenopseustis.sp	0	unparasitized	unparasitized	A
25-Jan-11	47	EC	N	Melicytus.ramiflorus	N	Tortricidae	Ctenopseustis.sp	0	unparasitized	unparasitized	A
25-Jan-11	47	EC	N	Melicytus.ramiflorus	N	Tortricidae	Ctenopseustis.sp	0	unparasitized	unparasitized	A
25-Jan-11	47	EC	N	Cyathea.dealbata	N	Tortricidae	Ctenopseustis.sp	0	unparasitized	unparasitized	A
25-Jan-11	47	EC	N	Cyathea.dealbata	N	Tortricidae	Ctenopseustis.sp	0	unparasitized	unparasitized	A
25-Jan-11	47	EC	N	Cyathea.dealbata	N	Tortricidae	Ctenopseustis.sp	0	unparasitized	unparasitized	A
25-Jan-11	47	EH	N	Dicksonia.sp.	N	Tortricidae	Ctenopseustis.sp	0	unparasitized	unparasitized	A
25-Jan-11	47	EH	N	Cyathea.dealbata	N	Tortricidae	Ctenopseustis.sp	0	unparasitized	unparasitized	A
25-Jan-11	12	EH	N	Cyathea.sp.	N	Tortricidae	Ctenopseustis.sp	0	unparasitized	unparasitized	A
25-Jan-11	47	EH	N	Carpodetus.serratus	N	Tortricidae	Ctenopseustis.sp	0	unparasitized	unparasitized	A
25-Jan-11	47	EH	N	Carpodetus.serratus	N	Tortricidae	Ctenopseustis.sp	0	unparasitized	unparasitized	A
25-Jan-11	12	EH	N	Ulex.europaeus	Y	Tortricidae	Ctenopseustis.sp	0	unparasitized	unparasitized	A
25-Jan-11	47	EH	N	Cyathea.smithii	N	Tortricidae	Ctenopseustis.sp	0	unparasitized	unparasitized	A
25-Jan-11	47	EH	N	Carpodetus.serratus	N	Tortricidae	Ctenopseustis.sp	0	unparasitized	unparasitized	A
25-Jan-11	47	EH	N	Carpodetus.serratus	N	Tortricidae	Ctenopseustis.sp	0	unparasitized	unparasitized	A
25-Jan-11	47	EH	N	Carpodetus.serratus	N	Tortricidae	Ctenopseustis.sp	0	unparasitized	unparasitized	A
25-Jan-11	47	EH	N	Ulex.europaeus	Y	Tortricidae	Ctenopseustis.sp	0	unparasitized	unparasitized	A
25-Jan-11	47	EH	N	Ulex.europaeus	Y	Tortricidae	Ctenopseustis.sp	0	unparasitized	unparasitized	A
25-Jan-11	47	EH	N	Ulex.europaeus	Y	Tortricidae	Ctenopseustis.sp	0	unparasitized	unparasitized	A
26-Jan-11	46	EC	N	Beilschmiedia.tawa	N	Tortricidae	Ctenopseustis.sp	0	unparasitized	unparasitized	A
26-Jan-11	46	EC	N	Weinmannia.racemosa	N	Tortricidae	Ctenopseustis.sp	0	unparasitized	unparasitized	A
26-Jan-11	46	EC	N	Cyathea.dealbata	N	Tortricidae	Ctenopseustis.sp	0	unparasitized	unparasitized	A
26-Jan-11	46	EC	N	Cyathea.dealbata	N	Tortricidae	Ctenopseustis.sp	0	unparasitized	unparasitized	A
26-Jan-11	46	EC	N	Cyathea.dealbata	N	Tortricidae	Ctenopseustis.sp	0	unparasitized	unparasitized	A
26-Jan-11	46	EC	N	Dicksonia.sp.	N	Tortricidae	Ctenopseustis.sp	0	unparasitized	unparasitized	A
26-Jan-11	46	EC	N	Carpodetus.serratus	N	Tortricidae	Ctenopseustis.sp	0	unparasitized	unparasitized	A
26-Jan-11	46	EC	N	Carpodetus.serratus	N	Tortricidae	Ctenopseustis.sp	0	unparasitized	unparasitized	A
26-Jan-11	46	EC	N	Carpodetus.serratus	N	Tortricidae	Ctenopseustis.sp	0	unparasitized	unparasitized	A
26-Jan-11	46	EC	N	Carpodetus.serratus	N	Tortricidae	Ctenopseustis.sp	0	unparasitized	unparasitized	A
26-Jan-11	46	EC	N	Carpodetus.serratus	N	Tortricidae	Ctenopseustis.sp	0	unparasitized	unparasitized	A
26-Jan-11	46	EC	N	Blechnum.discolor	N	Tortricidae	Ctenopseustis.sp	0	unparasitized	unparasitized	A
26-Jan-11	46	EC	N	Blechnum.discolor	N	Tortricidae	Ctenopseustis.sp	0	unparasitized	unparasitized	A
26-Jan-11	46	EC	N	Coprosma.propinqua	N	Tortricidae	Ctenopseustis.sp	0	unparasitized	unparasitized	A
26-Jan-11	46	EH	N	Cyathea.dealbata	N	Tortricidae	Ctenopseustis.sp	0	unparasitized	unparasitized	A
26-Jan-11	46	EH	N	Cyathea.dealbata	N	Tortricidae	Ctenopseustis.sp	0	unparasitized	unparasitized	A
26-Jan-11	46	EH	N	Cyathea.dealbata	N	Tortricidae	Ctenopseustis.sp	0	unparasitized	unparasitized	A
26-Jan-11	46	EH	N	Carpodetus.serratus	N	Tortricidae	Ctenopseustis.sp	0	unparasitized	unparasitized	A
26-Jan-11	46	EH	N	Carpodetus.serratus	N	Tortricidae	Ctenopseustis.sp	0	unparasitized	unparasitized	A
26-Jan-11	46	EH	N	Nothofagus.menziesii	N	Tortricidae	Ctenopseustis.sp	0	unparasitized	unparasitized	A
26-Jan-11	47	EH	N	Nothofagus.truncata	N	Tortricidae	Ctenopseustis.sp	0	unparasitized	unparasitized	A
26-Jan-11	47	EH	N	Nothofagus.truncata	N	Tortricidae	Ctenopseustis.sp	0	unparasitized	unparasitized	A
26-Jan-11	46	EH	N	Carpodetus.serratus	N	Tortricidae	Ctenopseustis.sp	0	unparasitized	unparasitized	A
26-Jan-11	46	EH	N	Carpodetus.serratus	N	Tortricidae	Ctenopseustis.sp	0	unparasitized	unparasitized	A
26-Jan-11	46	EH	N	Carpodetus.serratus	N	Tortricidae	Ctenopseustis.sp	0	unparasitized	unparasitized	A
26-Jan-11	4	EH	N	Leucopogon.fasciculatus	N	Tortricidae	Ctenopseustis.sp	0	unparasitized	unparasitized	A
26-Jan-11	4	EH	N	Melicytus.ramiflorus	N	Tortricidae	Ctenopseustis.sp	0	unparasitized	unparasitized	A
26-Jan-11	4	EH	N	Carpodetus.serratus	N	Tortricidae	Ctenopseustis.sp	0	unparasitized	unparasitized	A
26-Jan-11	4	EH	N	Carpodetus.serratus	N	Tortricidae	Ctenopseustis.sp	0	unparasitized	unparasitized	A
27-Jan-11	17	EC	N	Nothofagus.truncata	N	Tortricidae	Ctenopseustis.sp	0	unparasitized	unparasitized	A
27-Jan-11	17	EC	N	Pimelea.gnidia	N	Tortricidae	Ctenopseustis.sp	0	unparasitized	unparasitized	A
27-Jan-11	17	EC	N	Cyathodes.juniperina	N	Tortricidae	Ctenopseustis.sp	0	unparasitized	unparasitized	A
27-Jan-11	17	EC	N	Cyathodes.juniperina	N	Tortricidae	Ctenopseustis.sp	0	unparasitized	unparasitized	A
1-Feb-11	39	EH	N	Muehlenbeckia.australis	N	Tortricidae	Ctenopseustis.sp	0	unparasitized	unparasitized	A
1-Feb-11	39	EH	N	Carpodetus.serratus	N	Tortricidae	Ctenopseustis.sp	0	unparasitized	unparasitized	A
1-Feb-11	39	EH	N	Coprosma.robusta	N	Tortricidae	Ctenopseustis.sp	0	unparasitized	unparasitized	A
1-Feb-11	39	EH	N	Pneumatopteris.pennigera	N	Tortricidae	Ctenopseustis.sp	0	unparasitized	unparasitized	A
1-Feb-11	39	EH	N	Dicksonia.sp.	N	Tortricidae	Ctenopseustis.sp	0	unparasitized	unparasitized	A
1-Feb-11	39	EH	N	Rubus.fruticosus	N	Tortricidae	Ctenopseustis.sp	0	unparasitized	unparasitized	A
1-Feb-11	39	EH	N	Rubus.fruticosus	N	Tortricidae	Ctenopseustis.sp	0	unparasitized	unparasitized	A
1-Feb-11	39	EH	N	Rubus.fruticosus	N	Tortricidae	Ctenopseustis.sp	0	unparasitized	unparasitized	A
1-Feb-11	39	EH	N	Rubus.fruticosus	N	Tortricidae	Ctenopseustis.sp	0	unparasitized	unparasitized	A
1-Feb-11	39	EH	N	Rubus.fruticosus	N	Tortricidae	Ctenopseustis.sp	0	unparasitized	unparasitized	A
1-Feb-11	39	EH	N	Rubus.fruticosus	N	Tortricidae	Ctenopseustis.sp	0	unparasitized	unparasitized	A
1-Feb-11	39	EH	N	Rubus.fruticosus	N	Tortricidae	Ctenopseustis.sp	0	unparasitized	unparasitized	A
1-Feb-11	39	EH	N	Melicytus.ramiflorus	N	Tortricidae	Ctenopseustis.sp	0	unparasitized	unparasitized	A
1-Feb-11	39	EH	N	Melicytus.ramiflorus	N	Tortricidae	Ctenopseustis.sp	0	unparasitized	unparasitized	A
1-Feb-11	39	EH	N	Melicytus.ramiflorus	N	Tortricidae	Ctenopseustis.sp	0	unparasitized	unparasitized	A
1-Feb-11	39	EH	N	Melicytus.ramiflorus	N	Tortricidae	Ctenopseustis.sp	0	unparasitized	unparasitized	A
1-Feb-11	39	EH	N	Melicytus.ramiflorus	N	Tortricidae	Ctenopseustis.sp	0	unparasitized	unparasitized	A
1-Feb-11	39	EH	N	Melicytus.ramiflorus	N	Tortricidae	Ctenopseustis.sp	0	unparasitized	unparasitized	A
1-Feb-11	39	EH	N	Melicytus.ramiflorus	N	Tortricidae	Ctenopseustis.sp	0	unparasitized	unparasitized	A
1-Feb-11	39	EH	N	Aristotelia.serrata	N	Tortricidae	Ctenopseustis.sp	0	unparasitized	unparasitized	A
2-Feb-11	39	EC	N	Rubus.fruticosus	N	Tortricidae	Ctenopseustis.sp	0	unparasitized	unparasitized	A
2-Feb-11	39	EC	N	Coprosma.grandifolia	N	Tortricidae	Ctenopseustis.sp	0	unparasitized	unparasitized	A
2-Feb-11	39	EC	N	Coprosma.grandifolia	N	Tortricidae	Ctenopseustis.sp	0	unparasitized	unparasitized	A
2-Feb-11	39	EC	N	Aristotelia.serrata	N	Tortricidae	Ctenopseustis.sp	0	unparasitized	unparasitized	A
2-Feb-11	39	EC	N	Fuschia.excorticata	N	Tortricidae	Ctenopseustis.sp	0	unparasitized	unparasitized	A
2-Feb-11	39	EC	N	Fuschia.excorticata	N	Tortricidae	Ctenopseustis.sp	0	unparasitized	unparasitized	A
2-Feb-11	39	EC	N	Fuschia.excorticata	N	Tortricidae	Ctenopseustis.sp	0	unparasitized	unparasitized	A
2-Feb-11	39	EC	N	Dicksonia.sp.	N	Tortricidae	Ctenopseustis.sp	0	unparasitized	unparasitized	A
2-Feb-11	39	EC	N	Dicksonia.sp.	N	Tortricidae	Ctenopseustis.sp	0	unparasitized	unparasitized	A
2-Feb-11	39	EC	N	Coriaria.arborea	N	Tortricidae	Ctenopseustis.sp	0	unparasitized	unparasitized	A
2-Feb-11	39	EC	N	Schefflera.digitata	N	Tortricidae	Ctenopseustis.sp	0	unparasitized	unparasitized	A
2-Feb-11	39	EC	N	Schefflera.digitata	N	Tortricidae	Ctenopseustis.sp	0	unparasitized	unparasitized	A
3-Feb-11	12	EC	N	Melicytus.ramiflorus	N	Tortricidae	Ctenopseustis.sp	0	unparasitized	unparasitized	A
3-Feb-11	12	EC	N	Myrsine.australis	Y	Tortricidae	Ctenopseustis.sp	0	unparasitized	unparasitized	A
3-Feb-11	12	EC	N	Myrsine.australis	Y	Tortricidae	Ctenopseustis.sp	0	unparasitized	unparasitized	A
3-Feb-11	12	EC	N	Myrsine.australis	N	Tortricidae	Ctenopseustis.sp	0	unparasitized	unparasitized	A
3-Feb-11	12	EC	N	Myrsine.australis	N	Tortricidae	Ctenopseustis.sp	0	unparasitized	unparasitized	A
3-Feb-11	12	EC	N	Nothofagus.truncata	N	Tortricidae	Ctenopseustis.sp	0	unparasitized	unparasitized	A
3-Feb-11	12	EC	N	Nothofagus.solandri	N	Tortricidae	Ctenopseustis.sp	0	unparasitized	unparasitized	A
3-Feb-11	12	EC	N	Coprosma.robusta	N	Tortricidae	Ctenopseustis.sp	0	unparasitized	unparasitized	A
3-Feb-11	12	EC	N	Coprosma.robusta	N	Tortricidae	Ctenopseustis.sp	0	unparasitized	unparasitized	A
3-Feb-11	12	EC	N	Nothofagus.solandri	N	Tortricidae	Ctenopseustis.sp	0	unparasitized	unparasitized	A
3-Feb-11	12	EC	N	Nothofagus.solandri	N	Tortricidae	Ctenopseustis.sp	0	unparasitized	unparasitized	A
3-Feb-11	12	EC	N	Nothofagus.solandri	N	Tortricidae	Ctenopseustis.sp	0	unparasitized	unparasitized	A
3-Feb-11	12	EC	N	Nothofagus.solandri	N	Tortricidae	Ctenopseustis.sp	0	unparasitized	unparasitized	A
3-Feb-11	12	EC	N	Nothofagus.solandri	N	Tortricidae	Ctenopseustis.sp	0	unparasitized	unparasitized	A
3-Feb-11	12	EC	N	Nothofagus.solandri	N	Tortricidae	Ctenopseustis.sp	0	unparasitized	unparasitized	A
3-Feb-11	12	EC	N	Nothofagus.solandri	N	Tortricidae	Ctenopseustis.sp	0	unparasitized	unparasitized	A
3-Feb-11	12	EC	N	Nothofagus.solandri	Y	Tortricidae	Ctenopseustis.sp	0	unparasitized	unparasitized	A
3-Feb-11	12	EC	N	Nothofagus.solandri	Y	Tortricidae	Ctenopseustis.sp	0	unparasitized	unparasitized	A
3-Feb-11	12	EC	N	Coprosma.linariifolia	N	Tortricidae	Ctenopseustis.sp	0	unparasitized	unparasitized	A
4-Feb-11	12	EH	N	Nothofagus.solandri	N	Tortricidae	Ctenopseustis.sp	0	unparasitized	unparasitized	A
4-Feb-11	12	EH	N	Nothofagus.solandri	N	Tortricidae	Ctenopseustis.sp	0	unparasitized	unparasitized	A
4-Feb-11	12	EH	N	Nothofagus.solandri	N	Tortricidae	Ctenopseustis.sp	0	unparasitized	unparasitized	A
4-Feb-11	12	EH	N	Nothofagus.solandri	N	Tortricidae	Ctenopseustis.sp	0	unparasitized	unparasitized	A
4-Feb-11	12	EH	N	Nothofagus.solandri	N	Tortricidae	Ctenopseustis.sp	0	unparasitized	unparasitized	A
4-Feb-11	12	EH	N	Nothofagus.solandri	N	Tortricidae	Ctenopseustis.sp	0	unparasitized	unparasitized	A
4-Feb-11	12	EC	N	Nothofagus.solandri	N	Tortricidae	Ctenopseustis.sp	0	unparasitized	unparasitized	A
4-Feb-11	12	EC	N	Nothofagus.solandri	N	Tortricidae	Ctenopseustis.sp	0	unparasitized	unparasitized	A
4-Feb-11	12	EC	N	Coprosma.rhamnoides	N	Tortricidae	Ctenopseustis.sp	0	unparasitized	unparasitized	A
4-Feb-11	12	EC	N	Kunzea.ericoides	N	Tortricidae	Ctenopseustis.sp	0	unparasitized	unparasitized	A
4-Feb-11	12	EC	N	Cyathea.dealbata	Y	Tortricidae	Ctenopseustis.sp	0	unparasitized	unparasitized	A
4-Feb-11	12	EC	N	Coprosma.microcarpa	N	Tortricidae	Ctenopseustis.sp	0	unparasitized	unparasitized	A
4-Feb-11	12	EC	N	Nothofagus.truncata	N	Tortricidae	Ctenopseustis.sp	0	unparasitized	unparasitized	A
4-Feb-11	12	EC	N	Nothofagus.truncata	N	Tortricidae	Ctenopseustis.sp	0	unparasitized	unparasitized	A
4-Feb-11	12	EC	N	Nothofagus.truncata	N	Tortricidae	Ctenopseustis.sp	0	unparasitized	unparasitized	A
5-Feb-11	7	EH	N	Leucopogon.fasciculatus	N	Tortricidae	Ctenopseustis.sp	0	unparasitized	unparasitized	A
5-Feb-11	7	EH	N	Pseudopanax.crassifolius	N	Tortricidae	Ctenopseustis.sp	0	unparasitized	unparasitized	A
6-Feb-11	16	EC	N	Melicytus.ramiflorus	N	Tortricidae	Ctenopseustis.sp	0	unparasitized	unparasitized	A
6-Feb-11	16	EC	N	Melicytus.ramiflorus	N	Tortricidae	Ctenopseustis.sp	0	unparasitized	unparasitized	A
6-Feb-11	16	EH	N	Cyathea.dealbata	Y	Tortricidae	Ctenopseustis.sp	0	unparasitized	unparasitized	A
6-Feb-11	16	EH	N	Cyathea.dealbata	Y	Tortricidae	Ctenopseustis.sp	0	unparasitized	unparasitized	A
6-Feb-11	16	EH	N	Pittosporum.tenuifolium	N	Tortricidae	Ctenopseustis.sp	0	unparasitized	unparasitized	A
6-Feb-11	16	EH	N	Polystichum.vestitum	N	Tortricidae	Ctenopseustis.sp	0	unparasitized	unparasitized	A
6-Feb-11	16	EH	N	Griselinia.littoralis	N	Tortricidae	Ctenopseustis.sp	0	unparasitized	unparasitized	A
6-Feb-11	16	EH	N	Aristotelia.serrata	Y	Tortricidae	Ctenopseustis.sp	0	unparasitized	unparasitized	A
6-Feb-11	16	EH	N	Aristotelia.serrata	Y	Tortricidae	Ctenopseustis.sp	0	unparasitized	unparasitized	A
6-Feb-11	16	EH	N	Coprosma.propinqua	N	Tortricidae	Ctenopseustis.sp	0	unparasitized	unparasitized	A
6-Feb-11	16	EH	N	Coprosma.propinqua	N	Tortricidae	Ctenopseustis.sp	0	unparasitized	unparasitized	A
6-Feb-11	16	EH	N	Coprosma.propinqua	N	Tortricidae	Ctenopseustis.sp	0	unparasitized	unparasitized	A
6-Feb-11	16	EH	N	Dacrycarpus.dacrydioides	N	Tortricidae	Ctenopseustis.sp	0	unparasitized	unparasitized	A
6-Feb-11	16	EH	N	Lophomyrtus.bullata	N	Tortricidae	Ctenopseustis.sp	0	unparasitized	unparasitized	A
6-Feb-11	16	EH	N	Nothofagus.solandri	N	Tortricidae	Ctenopseustis.sp	0	unparasitized	unparasitized	A
6-Feb-11	16	EH	N	Nothofagus.solandri	N	Tortricidae	Ctenopseustis.sp	0	unparasitized	unparasitized	A
6-Feb-11	16	EC	N	Melicytus.ramiflorus	N	Tortricidae	Ctenopseustis.sp	0	unparasitized	unparasitized	A
6-Feb-11	16	EC	N	Cyathea.dealbata	N	Tortricidae	Ctenopseustis.sp	0	unparasitized	unparasitized	A
6-Feb-11	16	EC	N	Cyathea.dealbata	N	Tortricidae	Ctenopseustis.sp	0	unparasitized	unparasitized	A
6-Feb-11	16	EC	N	Cyathea.dealbata	N	Tortricidae	Ctenopseustis.sp	0	unparasitized	unparasitized	A
6-Feb-11	16	EC	N	Cyathea.dealbata	N	Tortricidae	Ctenopseustis.sp	0	unparasitized	unparasitized	A
6-Feb-11	16	EC	N	Cyathea.dealbata	N	Tortricidae	Ctenopseustis.sp	0	unparasitized	unparasitized	A
6-Feb-11	16	EC	N	Cyathea.dealbata	N	Tortricidae	Ctenopseustis.sp	0	unparasitized	unparasitized	A
6-Feb-11	16	EC	N	Cyathea.dealbata	N	Tortricidae	Ctenopseustis.sp	0	unparasitized	unparasitized	A
6-Feb-11	16	EC	N	Cyathea.dealbata	N	Tortricidae	Ctenopseustis.sp	0	unparasitized	unparasitized	A
6-Feb-11	16	EC	N	Cyathea.dealbata	N	Tortricidae	Ctenopseustis.sp	0	unparasitized	unparasitized	A
6-Feb-11	16	EC	N	Cyathea.dealbata	N	Tortricidae	Ctenopseustis.sp	0	unparasitized	unparasitized	A
6-Feb-11	16	EC	N	Cyathea.dealbata	N	Tortricidae	Ctenopseustis.sp	0	unparasitized	unparasitized	A
6-Feb-11	16	EC	N	Cyathea.dealbata	N	Tortricidae	Ctenopseustis.sp	0	unparasitized	unparasitized	A
6-Feb-11	16	EC	N	Cyathea.dealbata	N	Tortricidae	Ctenopseustis.sp	0	unparasitized	unparasitized	A
6-Feb-11	16	EC	N	Cyathea.dealbata	N	Tortricidae	Ctenopseustis.sp	0	unparasitized	unparasitized	A
6-Feb-11	16	EC	N	Cyathea.dealbata	N	Tortricidae	Ctenopseustis.sp	0	unparasitized	unparasitized	A
6-Feb-11	16	EC	N	Cyathea.dealbata	N	Tortricidae	Ctenopseustis.sp	0	unparasitized	unparasitized	A
6-Feb-11	16	EC	N	Cyathea.dealbata	N	Tortricidae	Ctenopseustis.sp	0	unparasitized	unparasitized	A
6-Feb-11	16	EC	N	Cyathea.dealbata	N	Tortricidae	Ctenopseustis.sp	0	unparasitized	unparasitized	A
6-Feb-11	16	EC	N	Cyathea.dealbata	N	Tortricidae	Ctenopseustis.sp	0	unparasitized	unparasitized	A
6-Feb-11	16	EC	N	Cyathea.dealbata	N	Tortricidae	Ctenopseustis.sp	0	unparasitized	unparasitized	A
6-Feb-11	16	EC	N	Cyathea.dealbata	N	Tortricidae	Ctenopseustis.sp	0	unparasitized	unparasitized	A
6-Feb-11	16	EC	N	Cyathea.dealbata	N	Tortricidae	Ctenopseustis.sp	0	unparasitized	unparasitized	A
6-Feb-11	16	EC	N	Cyathea.dealbata	N	Tortricidae	Ctenopseustis.sp	0	unparasitized	unparasitized	A
6-Feb-11	16	EC	N	Cyathea.dealbata	N	Tortricidae	Ctenopseustis.sp	0	unparasitized	unparasitized	A
6-Feb-11	16	EC	N	Cyathea.dealbata	N	Tortricidae	Ctenopseustis.sp	0	unparasitized	unparasitized	A
6-Feb-11	16	EC	N	Cyathea.dealbata	N	Tortricidae	Ctenopseustis.sp	0	unparasitized	unparasitized	A
6-Feb-11	16	EH	N	Beilschmiedia.tawa	N	Tortricidae	Ctenopseustis.sp	0	unparasitized	unparasitized	A
7-Feb-11	7	EC	N	Cyathea.dealbata	N	Tortricidae	Ctenopseustis.sp	0	unparasitized	unparasitized	A
7-Feb-11	7	EC	N	Cyathea.dealbata	N	Tortricidae	Ctenopseustis.sp	0	unparasitized	unparasitized	A
7-Feb-11	7	EC	N	Cyathea.dealbata	Y	Tortricidae	Ctenopseustis.sp	0	unparasitized	unparasitized	A
7-Feb-11	7	EC	N	Schefflera.digitata	N	Tortricidae	Ctenopseustis.sp	0	unparasitized	unparasitized	A
7-Feb-11	7	EC	N	Coprosma.grandifolia	N	Tortricidae	Ctenopseustis.sp	0	unparasitized	unparasitized	A
7-Feb-11	7	EC	N	Coprosma.grandifolia	N	Tortricidae	Ctenopseustis.sp	0	unparasitized	unparasitized	A
6-Feb-11	16	EC	N	Cyathea.dealbata	N	Tortricidae	Ctenopseustis.sp	0	unparasitized	unparasitized	A
6-Feb-11	16	EC	N	Cyathea.dealbata	N	Tortricidae	Ctenopseustis.sp	0	unparasitized	unparasitized	A
6-Feb-11	16	EC	N	Cyathea.dealbata	N	Tortricidae	Ctenopseustis.sp	0	unparasitized	unparasitized	A
6-Feb-11	16	EC	N	Cyathea.dealbata	N	Tortricidae	Ctenopseustis.sp	0	unparasitized	unparasitized	A
6-Feb-11	16	EC	N	Cyathea.dealbata	N	Tortricidae	Ctenopseustis.sp	0	unparasitized	unparasitized	A
8-Feb-11	47	EH	N	Carpodetus.serratus	N	Tortricidae	Ctenopseustis.sp	0	unparasitized	unparasitized	A
8-Feb-11	47	EH	N	Carpodetus.serratus	N	Tortricidae	Ctenopseustis.sp	0	unparasitized	unparasitized	A
8-Feb-11	47	EH	N	Carpodetus.serratus	N	Tortricidae	Ctenopseustis.sp	0	unparasitized	unparasitized	A
8-Feb-11	47	EH	N	Carpodetus.serratus	N	Tortricidae	Ctenopseustis.sp	0	unparasitized	unparasitized	A
8-Feb-11	47	EH	N	Cyathea.dealbata	N	Tortricidae	Ctenopseustis.sp	0	unparasitized	unparasitized	A
8-Feb-11	47	EH	N	Cyathea.dealbata	Y	Tortricidae	Ctenopseustis.sp	0	unparasitized	unparasitized	A
8-Feb-11	47	EH	N	Ulex.europaeus	Y	Tortricidae	Ctenopseustis.sp	0	unparasitized	unparasitized	A
8-Feb-11	47	EH	N	Ulex.europaeus	Y	Tortricidae	Ctenopseustis.sp	0	unparasitized	unparasitized	A
8-Feb-11	47	EH	N	Ulex.europaeus	Y	Tortricidae	Ctenopseustis.sp	0	unparasitized	unparasitized	A
8-Feb-11	47	EH	N	Ulex.europaeus	Y	Tortricidae	Ctenopseustis.sp	0	unparasitized	unparasitized	A
8-Feb-11	47	EH	N	Ulex.europaeus	Y	Tortricidae	Ctenopseustis.sp	0	unparasitized	unparasitized	A
8-Feb-11	47	EH	N	Ulex.europaeus	Y	Tortricidae	Ctenopseustis.sp	0	unparasitized	unparasitized	A
8-Feb-11	47	EH	N	Ulex.europaeus	Y	Tortricidae	Ctenopseustis.sp	0	unparasitized	unparasitized	A
9-Feb-11	47	EH	N	Cyathea.dealbata	N	Tortricidae	Ctenopseustis.sp	0	unparasitized	unparasitized	A
9-Feb-11	47	EC	N	Cyathea.dealbata	N	Tortricidae	Ctenopseustis.sp	0	unparasitized	unparasitized	A
9-Feb-11	47	EC	N	Cyathea.dealbata	N	Tortricidae	Ctenopseustis.sp	0	unparasitized	unparasitized	A
9-Feb-11	47	EC	N	Cyathea.dealbata	N	Tortricidae	Ctenopseustis.sp	0	unparasitized	unparasitized	A
9-Feb-11	47	EC	N	Cyathea.dealbata	N	Tortricidae	Ctenopseustis.sp	0	unparasitized	unparasitized	A
9-Feb-11	47	EC	N	Cyathea.dealbata	N	Tortricidae	Ctenopseustis.sp	0	unparasitized	unparasitized	A
9-Feb-11	47	EC	N	Cyathea.dealbata	N	Tortricidae	Ctenopseustis.sp	0	unparasitized	unparasitized	A
9-Feb-11	47	EC	N	Cyathea.dealbata	N	Tortricidae	Ctenopseustis.sp	0	unparasitized	unparasitized	A
9-Feb-11	47	EC	N	Cyathea.dealbata	N	Tortricidae	Ctenopseustis.sp	0	unparasitized	unparasitized	A
9-Feb-11	47	EC	N	Cyathea.dealbata	N	Tortricidae	Ctenopseustis.sp	0	unparasitized	unparasitized	A
9-Feb-11	47	EC	N	Hedycarya.arborea	N	Tortricidae	Ctenopseustis.sp	0	unparasitized	unparasitized	A
9-Feb-11	47	EC	N	Cyathea.dealbata	N	Tortricidae	Ctenopseustis.sp	0	unparasitized	unparasitized	A
9-Feb-11	47	EC	N	Cyathea.dealbata	N	Tortricidae	Ctenopseustis.sp	0	unparasitized	unparasitized	A
9-Feb-11	47	EC	N	Cyathea.dealbata	N	Tortricidae	Ctenopseustis.sp	0	unparasitized	unparasitized	A
9-Feb-11	47	EC	N	Cyathea.dealbata	N	Tortricidae	Ctenopseustis.sp	0	unparasitized	unparasitized	A
9-Feb-11	47	EC	N	Cyathea.dealbata	N	Tortricidae	Ctenopseustis.sp	0	unparasitized	unparasitized	A
9-Feb-11	47	EC	N	Microlaena.avicenifolia	N	Tortricidae	Ctenopseustis.sp	0	unparasitized	unparasitized	A
9-Feb-11	47	EC	N	Hedycarya.arborea	N	Tortricidae	Ctenopseustis.sp	0	unparasitized	unparasitized	A
9-Feb-11	47	EC	N	Hedycarya.arborea	N	Tortricidae	Ctenopseustis.sp	0	unparasitized	unparasitized	A
11-Feb-11	46	EH	N	Coprosma.propinqua	N	Tortricidae	Ctenopseustis.sp	0	unparasitized	unparasitized	A
11-Feb-11	46	EH	N	Pteridium.aquilinum.esculentum	N	Tortricidae	Ctenopseustis.sp	0	unparasitized	unparasitized	A
11-Feb-11	46	EH	N	Nothofagus.truncata	N	Tortricidae	Ctenopseustis.sp	0	unparasitized	unparasitized	A
11-Feb-11	46	EH	N	Leucopogon.fasciculatus	N	Tortricidae	Ctenopseustis.sp	0	unparasitized	unparasitized	A
11-Feb-11	46	EC	N	Blechnum.discolor	N	Tortricidae	Ctenopseustis.sp	0	unparasitized	unparasitized	A
11-Feb-11	46	EC	N	Cyathea.dealbata	N	Tortricidae	Ctenopseustis.sp	0	unparasitized	unparasitized	A
11-Feb-11	46	EC	N	Cyathea.dealbata	N	Tortricidae	Ctenopseustis.sp	0	unparasitized	unparasitized	A
11-Feb-11	46	EC	N	Cyathea.dealbata	N	Tortricidae	Ctenopseustis.sp	0	unparasitized	unparasitized	A
11-Feb-11	46	EC	N	Cyathea.dealbata	N	Tortricidae	Ctenopseustis.sp	0	unparasitized	unparasitized	A
12-Feb-11	17	EH	N	Leucopogon.fasciculatus	N	Tortricidae	Ctenopseustis.sp	0	unparasitized	unparasitized	A
12-Feb-11	17	EH	N	Weinmannia.racemosa	N	Tortricidae	Ctenopseustis.sp	0	unparasitized	unparasitized	A
11-Feb-11	46	EC	N	Weinmannia.racemosa	N	Tortricidae	Ctenopseustis.sp	0	unparasitized	unparasitized	A
11-Feb-11	46	EC	N	Carpodetus.serratus	N	Tortricidae	Ctenopseustis.sp	0	unparasitized	unparasitized	A
11-Feb-11	46	EC	N	Cyathea.dealbata	N	Tortricidae	Ctenopseustis.sp	0	unparasitized	unparasitized	A
11-Feb-11	46	EC	N	Cyathea.dealbata	N	Tortricidae	Ctenopseustis.sp	0	unparasitized	unparasitized	A
12-Feb-11	17	EH	N	Leucopogon.fasciculatus	N	Tortricidae	Ctenopseustis.sp	0	unparasitized	unparasitized	A
12-Feb-11	17	EH	N	Weinmannia.racemosa	N	Tortricidae	Ctenopseustis.sp	0	unparasitized	unparasitized	A
12-Feb-11	17	EH	N	Pseudopanax.arboreus	N	Tortricidae	Ctenopseustis.sp	0	unparasitized	unparasitized	A
13-Feb-11	17	EC	N	Kunzea.ericoides	N	Tortricidae	Ctenopseustis.sp	0	unparasitized	unparasitized	A
13-Feb-11	17	EC	N	Kunzea.ericoides	N	Tortricidae	Ctenopseustis.sp	0	unparasitized	unparasitized	A
13-Feb-11	17	EC	N	Nothofagus.fusca	N	Tortricidae	Ctenopseustis.sp	0	unparasitized	unparasitized	A
13-Feb-11	17	EC	N	Nothofagus.fusca	N	Tortricidae	Ctenopseustis.sp	0	unparasitized	unparasitized	A
14-Feb-11	4	EH	N	Carpodetus.serratus	N	Tortricidae	Ctenopseustis.sp	0	unparasitized	unparasitized	A
14-Feb-11	4	EH	N	Pteridium.aquilinum.esculentum	N	Tortricidae	Ctenopseustis.sp	0	unparasitized	unparasitized	A
14-Feb-11	4	EH	N	Cyathea.dealbata	N	Tortricidae	Ctenopseustis.sp	0	unparasitized	unparasitized	A
15-Feb-11	4	EC	N	Cyathea.dealbata	N	Tortricidae	Ctenopseustis.sp	0	unparasitized	unparasitized	A
15-Feb-11	4	EC	N	Cyathea.dealbata	N	Tortricidae	Ctenopseustis.sp	0	unparasitized	unparasitized	A
15-Feb-11	4	EC	N	Cyathea.dealbata	N	Tortricidae	Ctenopseustis.sp	0	unparasitized	unparasitized	A
15-Feb-11	4	EC	N	Carpodetus.serratus	N	Tortricidae	Ctenopseustis.sp	0	unparasitized	unparasitized	A
15-Feb-11	4	EC	N	Cyathea.dealbata	N	Tortricidae	Ctenopseustis.sp	0	unparasitized	unparasitized	A
15-Feb-11	4	EC	N	Nothofagus.truncata	N	Tortricidae	Ctenopseustis.sp	0	unparasitized	unparasitized	A
15-Feb-11	4	EC	N	Nothofagus.truncata	N	Tortricidae	Ctenopseustis.sp	0	unparasitized	unparasitized	A
15-Feb-11	4	EC	N	Nothofagus.truncata	N	Tortricidae	Ctenopseustis.sp	0	unparasitized	unparasitized	A
15-Feb-11	4	EC	N	Nothofagus.truncata	N	Tortricidae	Ctenopseustis.sp	0	unparasitized	unparasitized	A
15-Feb-11	4	EC	N	Nothofagus.truncata	N	Tortricidae	Ctenopseustis.sp	0	unparasitized	unparasitized	A
15-Feb-11	4	EC	N	Nothofagus.truncata	N	Tortricidae	Ctenopseustis.sp	0	unparasitized	unparasitized	A
15-Feb-11	4	EC	N	Nothofagus.truncata	N	Tortricidae	Ctenopseustis.sp	0	unparasitized	unparasitized	A
15-Feb-11	4	EC	N	Nothofagus.truncata	N	Tortricidae	Ctenopseustis.sp	0	unparasitized	unparasitized	A
15-Feb-11	4	EC	N	Leucopogon.fasciculatus	N	Tortricidae	Ctenopseustis.sp	0	unparasitized	unparasitized	A
7-Mar-11	39	EC	N	Cyathea.smithii	Y	Tortricidae	Ctenopseustis.sp	0	unparasitized	unparasitized	A
7-Mar-11	39	EC	N	Cyathea.smithii	Y	Tortricidae	Ctenopseustis.sp	0	unparasitized	unparasitized	A
7-Mar-11	39	EC	N	Fuschia.excorticata	Y	Tortricidae	Ctenopseustis.sp	0	unparasitized	unparasitized	A
7-Mar-11	39	EC	N	Coprosma.grandifolia	Y	Tortricidae	Ctenopseustis.sp	0	unparasitized	unparasitized	A
7-Mar-11	39	EC	N	Weinmannia.racemosa	Y	Tortricidae	Ctenopseustis.sp	0	unparasitized	unparasitized	A
7-Mar-11	39	EC	N	Coprosma.grandifolia	Y	Tortricidae	Ctenopseustis.sp	0	unparasitized	unparasitized	A
7-Mar-11	39	EH	N	Melicytus.ramiflorus	N	Tortricidae	Ctenopseustis.sp	0	unparasitized	unparasitized	A
7-Mar-11	39	EH	N	Melicytus.ramiflorus	N	Tortricidae	Ctenopseustis.sp	0	unparasitized	unparasitized	A
7-Mar-11	39	EH	N	Melicytus.ramiflorus	N	Tortricidae	Ctenopseustis.sp	0	unparasitized	unparasitized	A
7-Mar-11	39	EH	N	Clematis.forsteri	N	Tortricidae	Ctenopseustis.sp	0	unparasitized	unparasitized	A
7-Mar-11	39	EH	N	Melicytus.ramiflorus	N	Tortricidae	Ctenopseustis.sp	0	unparasitized	unparasitized	A
7-Mar-11	39	EH	N	Melicytus.ramiflorus	Y	Tortricidae	Ctenopseustis.sp	0	unparasitized	unparasitized	A
7-Mar-11	39	EH	N	Dicksonia.squarrosa	N	Tortricidae	Ctenopseustis.sp	0	unparasitized	unparasitized	A
7-Mar-11	39	EH	N	Dicksonia.squarrosa	N	Tortricidae	Ctenopseustis.sp	0	unparasitized	unparasitized	A
7-Mar-11	39	EH	N	Rubus.fruticosus	N	Tortricidae	Ctenopseustis.sp	0	unparasitized	unparasitized	A
7-Mar-11	39	EH	N	Rubus.fruticosus	N	Tortricidae	Ctenopseustis.sp	0	unparasitized	unparasitized	A
8-Mar-11	12	EC	N	Myrsine.australis	N	Tortricidae	Ctenopseustis.sp	0	unparasitized	unparasitized	A
8-Mar-11	12	EC	N	Myrsine.australis	N	Tortricidae	Ctenopseustis.sp	0	unparasitized	unparasitized	A
8-Mar-11	12	EC	N	Melicytus.ramiflorus	N	Tortricidae	Ctenopseustis.sp	0	unparasitized	unparasitized	A
8-Mar-11	12	EC	N	Carpodetus.serratus	N	Tortricidae	Ctenopseustis.sp	0	unparasitized	unparasitized	A
8-Mar-11	12	EC	N	Carpodetus.serratus	N	Tortricidae	Ctenopseustis.sp	0	unparasitized	unparasitized	A
8-Mar-11	12	EC	N	Carpodetus.serratus	N	Tortricidae	Ctenopseustis.sp	0	unparasitized	unparasitized	A
8-Mar-11	12	EC	N	Carpodetus.serratus	N	Tortricidae	Ctenopseustis.sp	0	unparasitized	unparasitized	A
8-Mar-11	12	EC	N	Carpodetus.serratus	N	Tortricidae	Ctenopseustis.sp	0	unparasitized	unparasitized	A
8-Mar-11	12	EC	N	Carpodetus.serratus	Y	Tortricidae	Ctenopseustis.sp	0	unparasitized	unparasitized	A
8-Mar-11	12	EC	N	Carpodetus.serratus	Y	Tortricidae	Ctenopseustis.sp	0	unparasitized	unparasitized	A
8-Mar-11	12	EC	N	Coprosma.grandifolia	N	Tortricidae	Ctenopseustis.sp	0	unparasitized	unparasitized	A
8-Mar-11	12	EC	N	Coprosma.grandifolia	N	Tortricidae	Ctenopseustis.sp	0	unparasitized	unparasitized	A
8-Mar-11	12	EC	N	Pseudopanax.arboreus	N	Tortricidae	Ctenopseustis.sp	0	unparasitized	unparasitized	A
8-Mar-11	12	EC	N	Nothofagus.solandri	N	Tortricidae	Ctenopseustis.sp	0	unparasitized	unparasitized	A
8-Mar-11	12	EC	N	Nothofagus.solandri	N	Tortricidae	Ctenopseustis.sp	0	unparasitized	unparasitized	A
8-Mar-11	12	EC	N	Nothofagus.truncata	N	Tortricidae	Ctenopseustis.sp	0	unparasitized	unparasitized	A
8-Mar-11	12	EC	N	Nothofagus.truncata	N	Tortricidae	Ctenopseustis.sp	0	unparasitized	unparasitized	A
8-Mar-11	12	EC	N	Helichrysum.dimorphum	Y	Tortricidae	Ctenopseustis.sp	0	unparasitized	unparasitized	A
9-Mar-11	12	EH	N	Carpodetus.serratus	N	Tortricidae	Ctenopseustis.sp	0	unparasitized	unparasitized	A
9-Mar-11	12	EH	N	Carpodetus.serratus	N	Tortricidae	Ctenopseustis.sp	0	unparasitized	unparasitized	A
9-Mar-11	12	EH	N	Carpodetus.serratus	Y	Tortricidae	Ctenopseustis.sp	0	unparasitized	unparasitized	A
9-Mar-11	12	EH	N	Coprosma.linariifolia	N	Tortricidae	Ctenopseustis.sp	0	unparasitized	unparasitized	A
9-Mar-11	12	EH	N	Coprosma.grandifolia	N	Tortricidae	Ctenopseustis.sp	0	unparasitized	unparasitized	A
11-Mar-11	7	EH	N	Pseudopanax.crassifolius	N	Tortricidae	Ctenopseustis.sp	0	unparasitized	unparasitized	A
11-Mar-11	7	EH	N	Coprosma.propinqua.x.robusta	N	Tortricidae	Ctenopseustis.sp	0	unparasitized	unparasitized	A
11-Mar-11	7	EH	N	Nothofagus.truncata	N	Tortricidae	Ctenopseustis.sp	0	unparasitized	unparasitized	A
11-Mar-11	7	EH	N	Nothofagus.truncata	N	Tortricidae	Ctenopseustis.sp	0	unparasitized	unparasitized	A
11-Mar-11	7	EH	N	Nothofagus.truncata	N	Tortricidae	Ctenopseustis.sp	0	unparasitized	unparasitized	A
12-Mar-11	7	EC	N	Coprosma.grandifolia	N	Tortricidae	Ctenopseustis.sp	0	unparasitized	unparasitized	A
12-Mar-11	7	EC	N	Coprosma.grandifolia	N	Tortricidae	Ctenopseustis.sp	0	unparasitized	unparasitized	A
12-Mar-11	7	EC	N	Coprosma.grandifolia	N	Tortricidae	Ctenopseustis.sp	0	unparasitized	unparasitized	A
13-Mar-11	7	EC	N	Cyathea.dealbata	N	Tortricidae	Ctenopseustis.sp	0	unparasitized	unparasitized	A
13-Mar-11	7	EC	N	Cyathea.dealbata	N	Tortricidae	Ctenopseustis.sp	0	unparasitized	unparasitized	A
13-Mar-11	7	EC	N	Cyathea.dealbata	N	Tortricidae	Ctenopseustis.sp	0	unparasitized	unparasitized	A
13-Mar-11	7	EC	N	Cyathea.dealbata	N	Tortricidae	Ctenopseustis.sp	0	unparasitized	unparasitized	A
13-Mar-11	7	EC	N	Cyathea.dealbata	N	Tortricidae	Ctenopseustis.sp	0	unparasitized	unparasitized	A
13-Mar-11	7	EC	N	Cyathea.dealbata	N	Tortricidae	Ctenopseustis.sp	0	unparasitized	unparasitized	A
13-Mar-11	7	EC	N	Cyathea.dealbata	N	Tortricidae	Ctenopseustis.sp	0	unparasitized	unparasitized	A
13-Mar-11	7	EC	N	Cyathea.dealbata	N	Tortricidae	Ctenopseustis.sp	0	unparasitized	unparasitized	A
13-Mar-11	7	EC	N	Cyathea.dealbata	N	Tortricidae	Ctenopseustis.sp	0	unparasitized	unparasitized	A
13-Mar-11	7	EC	N	Cyathea.dealbata	N	Tortricidae	Ctenopseustis.sp	0	unparasitized	unparasitized	A
13-Mar-11	7	EC	N	Cyathea.dealbata	N	Tortricidae	Ctenopseustis.sp	0	unparasitized	unparasitized	A
13-Mar-11	7	EC	N	Cyathea.dealbata	N	Tortricidae	Ctenopseustis.sp	0	unparasitized	unparasitized	A
13-Mar-11	47	EC	N	Melicytus.ramiflorus	N	Tortricidae	Ctenopseustis.sp	0	unparasitized	unparasitized	A
13-Mar-11	47	EC	N	Melicytus.ramiflorus	N	Tortricidae	Ctenopseustis.sp	0	unparasitized	unparasitized	A
13-Mar-11	47	EC	N	Melicytus.ramiflorus	N	Tortricidae	Ctenopseustis.sp	0	unparasitized	unparasitized	A
13-Mar-11	47	EC	N	Melicytus.ramiflorus	N	Tortricidae	Ctenopseustis.sp	0	unparasitized	unparasitized	A
13-Mar-11	47	EC	N	Cyathea.dealbata	N	Tortricidae	Ctenopseustis.sp	0	unparasitized	unparasitized	A
13-Mar-11	47	EC	N	Cyathea.dealbata	N	Tortricidae	Ctenopseustis.sp	0	unparasitized	unparasitized	A
13-Mar-11	47	EC	N	Cyathea.dealbata	N	Tortricidae	Ctenopseustis.sp	0	unparasitized	unparasitized	A
13-Mar-11	47	EC	N	Cyathea.dealbata	N	Tortricidae	Ctenopseustis.sp	0	unparasitized	unparasitized	A
13-Mar-11	47	EC	N	Cyathea.dealbata	N	Tortricidae	Ctenopseustis.sp	0	unparasitized	unparasitized	A
13-Mar-11	47	EC	N	Cyathea.dealbata	N	Tortricidae	Ctenopseustis.sp	0	unparasitized	unparasitized	A
13-Mar-11	47	EC	N	Cyathea.dealbata	N	Tortricidae	Ctenopseustis.sp	0	unparasitized	unparasitized	A
13-Mar-11	47	EC	N	Cyathea.dealbata	N	Tortricidae	Ctenopseustis.sp	0	unparasitized	unparasitized	A
13-Mar-11	47	EC	N	Cyathea.dealbata	N	Tortricidae	Ctenopseustis.sp	0	unparasitized	unparasitized	A
13-Mar-11	47	EC	N	Cyathea.dealbata	N	Tortricidae	Ctenopseustis.sp	0	unparasitized	unparasitized	A
13-Mar-11	47	EC	N	Cyathea.dealbata	N	Tortricidae	Ctenopseustis.sp	0	unparasitized	unparasitized	A
13-Mar-11	47	EC	N	Cyathea.dealbata	N	Tortricidae	Ctenopseustis.sp	0	unparasitized	unparasitized	A
13-Mar-11	47	EC	N	Cyathea.dealbata	N	Tortricidae	Ctenopseustis.sp	0	unparasitized	unparasitized	A
13-Mar-11	47	EC	N	Melicytus.ramiflorus	N	Tortricidae	Ctenopseustis.sp	0	unparasitized	unparasitized	A
13-Mar-11	47	EC	N	Beilschmiedia.tawa	N	Tortricidae	Ctenopseustis.sp	0	unparasitized	unparasitized	A
13-Mar-11	47	EC	N	Hedycarya.arborea	N	Tortricidae	Ctenopseustis.sp	0	unparasitized	unparasitized	A
13-Mar-11	47	EC	N	Hedycarya.arborea	N	Tortricidae	Ctenopseustis.sp	0	unparasitized	unparasitized	A
14-Mar-11	16	EC	N	Cyathea.dealbata	N	Tortricidae	Ctenopseustis.sp	0	unparasitized	unparasitized	A
14-Mar-11	16	EC	N	Cyathea.dealbata	N	Tortricidae	Ctenopseustis.sp	0	unparasitized	unparasitized	A
14-Mar-11	16	EC	N	Cyathea.dealbata	N	Tortricidae	Ctenopseustis.sp	0	unparasitized	unparasitized	A
14-Mar-11	16	EC	N	Cyathea.dealbata	N	Tortricidae	Ctenopseustis.sp	0	unparasitized	unparasitized	A
14-Mar-11	16	EC	N	Cyathea.dealbata	N	Tortricidae	Ctenopseustis.sp	0	unparasitized	unparasitized	A
14-Mar-11	16	EC	N	Cyathea.dealbata	N	Tortricidae	Ctenopseustis.sp	0	unparasitized	unparasitized	A
14-Mar-11	16	EC	N	Cyathea.dealbata	N	Tortricidae	Ctenopseustis.sp	0	unparasitized	unparasitized	A
14-Mar-11	16	EC	N	Cyathea.dealbata	N	Tortricidae	Ctenopseustis.sp	0	unparasitized	unparasitized	A
14-Mar-11	16	EC	N	Cyathea.dealbata	N	Tortricidae	Ctenopseustis.sp	0	unparasitized	unparasitized	A
14-Mar-11	16	EC	N	Cyathea.dealbata	N	Tortricidae	Ctenopseustis.sp	0	unparasitized	unparasitized	A
14-Mar-11	16	EC	N	Cyathea.dealbata	N	Tortricidae	Ctenopseustis.sp	0	unparasitized	unparasitized	A
14-Mar-11	16	EC	N	Cyathea.dealbata	N	Tortricidae	Ctenopseustis.sp	0	unparasitized	unparasitized	A
14-Mar-11	16	EC	N	Cyathea.dealbata	N	Tortricidae	Ctenopseustis.sp	0	unparasitized	unparasitized	A
14-Mar-11	16	EC	N	Cyathea.dealbata	N	Tortricidae	Ctenopseustis.sp	0	unparasitized	unparasitized	A
14-Mar-11	16	EC	N	Cyathea.dealbata	N	Tortricidae	Ctenopseustis.sp	0	unparasitized	unparasitized	A
14-Mar-11	16	EC	N	Cyathea.dealbata	N	Tortricidae	Ctenopseustis.sp	0	unparasitized	unparasitized	A
14-Mar-11	16	EC	N	Cyathea.dealbata	N	Tortricidae	Ctenopseustis.sp	0	unparasitized	unparasitized	A
14-Mar-11	16	EC	N	Cyathea.dealbata	N	Tortricidae	Ctenopseustis.sp	0	unparasitized	unparasitized	A
14-Mar-11	16	EC	N	Cyathea.dealbata	N	Tortricidae	Ctenopseustis.sp	0	unparasitized	unparasitized	A
14-Mar-11	16	EC	N	Cyathea.dealbata	N	Tortricidae	Ctenopseustis.sp	0	unparasitized	unparasitized	A
14-Mar-11	16	EC	N	Cyathea.dealbata	N	Tortricidae	Ctenopseustis.sp	0	unparasitized	unparasitized	A
14-Mar-11	16	EC	N	Cyathea.dealbata	N	Tortricidae	Ctenopseustis.sp	0	unparasitized	unparasitized	A
14-Mar-11	16	EC	N	Cyathea.dealbata	N	Tortricidae	Ctenopseustis.sp	0	unparasitized	unparasitized	A
14-Mar-11	16	EC	N	Cyathea.dealbata	N	Tortricidae	Ctenopseustis.sp	0	unparasitized	unparasitized	A
14-Mar-11	16	EC	N	Cyathea.dealbata	N	Tortricidae	Ctenopseustis.sp	0	unparasitized	unparasitized	A
14-Mar-11	16	EC	N	Cyathea.dealbata	N	Tortricidae	Ctenopseustis.sp	0	unparasitized	unparasitized	A
14-Mar-11	16	EC	N	Cyathea.dealbata	N	Tortricidae	Ctenopseustis.sp	0	unparasitized	unparasitized	A
14-Mar-11	16	EC	N	Cyathea.dealbata	N	Tortricidae	Ctenopseustis.sp	0	unparasitized	unparasitized	A
14-Mar-11	16	EC	N	Cyathea.dealbata	N	Tortricidae	Ctenopseustis.sp	0	unparasitized	unparasitized	A
14-Mar-11	16	EC	N	Cyathea.dealbata	N	Tortricidae	Ctenopseustis.sp	0	unparasitized	unparasitized	A
14-Mar-11	16	EC	N	Cyathea.dealbata	N	Tortricidae	Ctenopseustis.sp	0	unparasitized	unparasitized	A
14-Mar-11	16	EC	N	Cyathea.dealbata	N	Tortricidae	Ctenopseustis.sp	0	unparasitized	unparasitized	A
14-Mar-11	16	EC	N	Cyathea.dealbata	N	Tortricidae	Ctenopseustis.sp	0	unparasitized	unparasitized	A
14-Mar-11	16	EC	N	Cyathea.dealbata	N	Tortricidae	Ctenopseustis.sp	0	unparasitized	unparasitized	A
14-Mar-11	16	EC	N	Cyathea.dealbata	N	Tortricidae	Ctenopseustis.sp	0	unparasitized	unparasitized	A
14-Mar-11	16	EC	N	Cyathea.dealbata	N	Tortricidae	Ctenopseustis.sp	0	unparasitized	unparasitized	A
14-Mar-11	16	EC	N	Cyathea.dealbata	N	Tortricidae	Ctenopseustis.sp	0	unparasitized	unparasitized	A
14-Mar-11	16	EC	N	Cyathea.dealbata	N	Tortricidae	Ctenopseustis.sp	0	unparasitized	unparasitized	A
14-Mar-11	16	EC	N	Cyathea.dealbata	N	Tortricidae	Ctenopseustis.sp	0	unparasitized	unparasitized	A
14-Mar-11	16	EC	N	Melicytus.ramiflorus	N	Tortricidae	Ctenopseustis.sp	0	unparasitized	unparasitized	A
14-Mar-11	16	EC	N	Melicytus.ramiflorus	N	Tortricidae	Ctenopseustis.sp	0	unparasitized	unparasitized	A
14-Mar-11	16	EC	N	Elaeocarpus.dentatus	N	Tortricidae	Ctenopseustis.sp	0	unparasitized	unparasitized	A
14-Mar-11	16	EC	N	Cyathea.dealbata	N	Tortricidae	Ctenopseustis.sp	0	unparasitized	unparasitized	A
14-Mar-11	16	EC	N	Cyathea.dealbata	N	Tortricidae	Ctenopseustis.sp	0	unparasitized	unparasitized	A
14-Mar-11	16	EC	N	Cyathea.dealbata	N	Tortricidae	Ctenopseustis.sp	0	unparasitized	unparasitized	A
14-Mar-11	16	EC	N	Cyathea.dealbata	N	Tortricidae	Ctenopseustis.sp	0	unparasitized	unparasitized	A
14-Mar-11	16	EC	N	Cyathea.dealbata	N	Tortricidae	Ctenopseustis.sp	0	unparasitized	unparasitized	A
14-Mar-11	16	EC	N	Cyathea.dealbata	N	Tortricidae	Ctenopseustis.sp	0	unparasitized	unparasitized	A
14-Mar-11	16	EC	N	Cyathea.dealbata	N	Tortricidae	Ctenopseustis.sp	0	unparasitized	unparasitized	A
14-Mar-11	16	EC	N	Cyathea.dealbata	N	Tortricidae	Ctenopseustis.sp	0	unparasitized	unparasitized	A
14-Mar-11	16	EC	N	Cyathea.dealbata	N	Tortricidae	Ctenopseustis.sp	0	unparasitized	unparasitized	A
14-Mar-11	16	EC	N	Cyathea.dealbata	N	Tortricidae	Ctenopseustis.sp	0	unparasitized	unparasitized	A
14-Mar-11	16	EC	N	Cyathea.dealbata	N	Tortricidae	Ctenopseustis.sp	0	unparasitized	unparasitized	A
14-Mar-11	16	EC	N	Cyathea.dealbata	N	Tortricidae	Ctenopseustis.sp	0	unparasitized	unparasitized	A
14-Mar-11	16	EC	N	Cyathea.dealbata	N	Tortricidae	Ctenopseustis.sp	0	unparasitized	unparasitized	A
14-Mar-11	16	EC	N	Cyathea.dealbata	N	Tortricidae	Ctenopseustis.sp	0	unparasitized	unparasitized	A
14-Mar-11	16	EC	N	Cyathea.dealbata	N	Tortricidae	Ctenopseustis.sp	0	unparasitized	unparasitized	A
14-Mar-11	16	EC	N	Cyathea.dealbata	N	Tortricidae	Ctenopseustis.sp	0	unparasitized	unparasitized	A
14-Mar-11	16	EC	N	Cyathea.dealbata	N	Tortricidae	Ctenopseustis.sp	0	unparasitized	unparasitized	A
15-Mar-11	47	EH	N	Cyathea.dealbata	N	Tortricidae	Ctenopseustis.sp	0	unparasitized	unparasitized	A
15-Mar-11	47	EH	N	Cyathea.dealbata	Y	Tortricidae	Ctenopseustis.sp	0	unparasitized	unparasitized	A
15-Mar-11	47	EH	N	Carpodetus.serratus	N	Tortricidae	Ctenopseustis.sp	0	unparasitized	unparasitized	A
15-Mar-11	47	EH	N	Carpodetus.serratus	N	Tortricidae	Ctenopseustis.sp	0	unparasitized	unparasitized	A
15-Mar-11	47	EH	N	Cyathea.smithii	N	Tortricidae	Ctenopseustis.sp	0	unparasitized	unparasitized	A
15-Mar-11	47	EH	N	Cyathea.smithii	N	Tortricidae	Ctenopseustis.sp	0	unparasitized	unparasitized	A
15-Mar-11	47	EH	N	Cyathea.smithii	N	Tortricidae	Ctenopseustis.sp	0	unparasitized	unparasitized	A
17-Mar-11	17	EC	N	Nothofagus.truncata	N	Tortricidae	Ctenopseustis.sp	0	unparasitized	unparasitized	A
17-Mar-11	17	EC	N	Nothofagus.truncata	N	Tortricidae	Ctenopseustis.sp	0	unparasitized	unparasitized	A
17-Mar-11	17	EC	N	Nothofagus.truncata	N	Tortricidae	Ctenopseustis.sp	0	unparasitized	unparasitized	A
17-Mar-11	17	EC	N	Nothofagus.truncata	N	Tortricidae	Ctenopseustis.sp	0	unparasitized	unparasitized	A
17-Mar-11	17	EC	N	Weinmannia.racemosa	N	Tortricidae	Ctenopseustis.sp	0	unparasitized	unparasitized	A
18-Mar-11	17	EH	N	Coprosma.propinqua	N	Tortricidae	Ctenopseustis.sp	0	unparasitized	unparasitized	A
18-Mar-11	17	EH	N	Weinmannia.racemosa	N	Tortricidae	Ctenopseustis.sp	0	unparasitized	unparasitized	A
19-Mar-11	4	EC	N	Carpodetus.serratus	N	Tortricidae	Ctenopseustis.sp	0	unparasitized	unparasitized	A
19-Mar-11	4	EC	N	Carpodetus.serratus	N	Tortricidae	Ctenopseustis.sp	0	unparasitized	unparasitized	A
19-Mar-11	4	EC	N	Carpodetus.serratus	N	Tortricidae	Ctenopseustis.sp	0	unparasitized	unparasitized	A
19-Mar-11	4	EC	N	Carpodetus.serratus	N	Tortricidae	Ctenopseustis.sp	0	unparasitized	unparasitized	A
19-Mar-11	4	EC	N	Nothofagus.truncata	N	Tortricidae	Ctenopseustis.sp	0	unparasitized	unparasitized	A
19-Mar-11	4	EC	N	Dicksonia.sp.	N	Tortricidae	Ctenopseustis.sp	0	unparasitized	unparasitized	A
19-Mar-11	4	EC	N	Dicksonia.squarrosa	N	Tortricidae	Ctenopseustis.sp	0	unparasitized	unparasitized	A
19-Mar-11	4	EC	N	Leucopogon.fasciculatus	N	Tortricidae	Ctenopseustis.sp	0	unparasitized	unparasitized	A
19-Mar-11	4	EC	N	Cyathea.dealbata	N	Tortricidae	Ctenopseustis.sp	0	unparasitized	unparasitized	A
19-Mar-11	4	EC	N	Cyathea.dealbata	N	Tortricidae	Ctenopseustis.sp	0	unparasitized	unparasitized	A
19-Mar-11	4	EC	N	Cyathea.dealbata	N	Tortricidae	Ctenopseustis.sp	0	unparasitized	unparasitized	A
19-Mar-11	4	EC	N	Dicksonia.sp.	N	Tortricidae	Ctenopseustis.sp	0	unparasitized	unparasitized	A
20-Mar-11	46	EH	N	Rubus.cissoides	N	Tortricidae	Ctenopseustis.sp	0	unparasitized	unparasitized	A
20-Mar-11	46	EH	N	Carpodetus.serratus	N	Tortricidae	Ctenopseustis.sp	0	unparasitized	unparasitized	A
20-Mar-11	46	EH	N	Carpodetus.serratus	N	Tortricidae	Ctenopseustis.sp	0	unparasitized	unparasitized	A
20-Mar-11	46	EH	N	Carpodetus.serratus	N	Tortricidae	Ctenopseustis.sp	0	unparasitized	unparasitized	A
20-Mar-11	46	EH	N	Nothofagus.truncata	N	Tortricidae	Ctenopseustis.sp	0	unparasitized	unparasitized	A
20-Mar-11	46	EH	N	Nothofagus.truncata	N	Tortricidae	Ctenopseustis.sp	0	unparasitized	unparasitized	A
20-Mar-11	46	EH	N	Nothofagus.menziesii	N	Tortricidae	Ctenopseustis.sp	0	unparasitized	unparasitized	A
20-Mar-11	46	EH	N	Nothofagus.menziesii	N	Tortricidae	Ctenopseustis.sp	0	unparasitized	unparasitized	A
20-Mar-11	46	EH	N	Nothofagus.truncata	Y	Tortricidae	Ctenopseustis.sp	0	unparasitized	unparasitized	A
20-Mar-11	46	EH	N	Nothofagus.truncata	N	Tortricidae	Ctenopseustis.sp	0	unparasitized	unparasitized	A
20-Mar-11	46	EH	N	Nothofagus.truncata	N	Tortricidae	Ctenopseustis.sp	0	unparasitized	unparasitized	A
20-Mar-11	46	EH	N	Nothofagus.truncata	N	Tortricidae	Ctenopseustis.sp	0	unparasitized	unparasitized	A
20-Mar-11	46	EH	N	Nothofagus.truncata	N	Tortricidae	Ctenopseustis.sp	0	unparasitized	unparasitized	A
21-Mar-11	46	EC	N	Cyathea.dealbata	N	Tortricidae	Ctenopseustis.sp	0	unparasitized	unparasitized	A
21-Mar-11	46	EC	N	Cyathea.dealbata	N	Tortricidae	Ctenopseustis.sp	0	unparasitized	unparasitized	A
21-Mar-11	46	EC	N	Cyathea.dealbata	N	Tortricidae	Ctenopseustis.sp	0	unparasitized	unparasitized	A
21-Mar-11	46	EC	N	Cyathea.dealbata	N	Tortricidae	Ctenopseustis.sp	0	unparasitized	unparasitized	A
21-Mar-11	46	EC	N	Cyathea.dealbata	N	Tortricidae	Ctenopseustis.sp	0	unparasitized	unparasitized	A
21-Mar-11	46	EC	N	Cyathea.dealbata	N	Tortricidae	Ctenopseustis.sp	0	unparasitized	unparasitized	A
21-Mar-11	46	EC	N	Cyathea.dealbata	N	Tortricidae	Ctenopseustis.sp	0	unparasitized	unparasitized	A
21-Mar-11	46	EC	N	Carpodetus.serratus	N	Tortricidae	Ctenopseustis.sp	0	unparasitized	unparasitized	A
21-Mar-11	46	EC	N	Carpodetus.serratus	N	Tortricidae	Ctenopseustis.sp	0	unparasitized	unparasitized	A
21-Mar-11	46	EC	N	Melicytus.ramiflorus	N	Tortricidae	Ctenopseustis.sp	0	unparasitized	unparasitized	A
21-Mar-11	46	EC	N	Pseudowintera.axillaris	N	Tortricidae	Ctenopseustis.sp	0	unparasitized	unparasitized	A
21-Mar-11	46	EC	N	Pseudowintera.axillaris	N	Tortricidae	Ctenopseustis.sp	0	unparasitized	unparasitized	A
21-Mar-11	46	EC	N	Dicksonia.sp.	N	Tortricidae	Ctenopseustis.sp	0	unparasitized	unparasitized	A
21-Mar-11	46	EC	N	Dicksonia.sp.	N	Tortricidae	Ctenopseustis.sp	0	unparasitized	unparasitized	A
21-Mar-11	46	EC	N	Cyathea.smithii	N	Tortricidae	Ctenopseustis.sp	0	unparasitized	unparasitized	A
21-Mar-11	46	EC	N	Cyathea.smithii	N	Tortricidae	Ctenopseustis.sp	0	unparasitized	unparasitized	A
21-Mar-11	46	EC	N	Cyathea.smithii	N	Tortricidae	Ctenopseustis.sp	0	unparasitized	unparasitized	A
21-Mar-11	46	EC	N	Cyathea.smithii	N	Tortricidae	Ctenopseustis.sp	0	unparasitized	unparasitized	A
21-Mar-11	46	EC	N	Cyathea.smithii	N	Tortricidae	Ctenopseustis.sp	0	unparasitized	unparasitized	A
21-Mar-11	46	EC	N	Cyathea.smithii	N	Tortricidae	Ctenopseustis.sp	0	unparasitized	unparasitized	A
21-Mar-11	46	EC	N	Cyathea.smithii	N	Tortricidae	Ctenopseustis.sp	0	unparasitized	unparasitized	A
21-Mar-11	46	EC	N	Cyathea.smithii	N	Tortricidae	Ctenopseustis.sp	0	unparasitized	unparasitized	A
21-Mar-11	46	EC	N	Cyathea.smithii	N	Tortricidae	Ctenopseustis.sp	0	unparasitized	unparasitized	A
21-Mar-11	46	EC	N	Cyathea.smithii	N	Tortricidae	Ctenopseustis.sp	0	unparasitized	unparasitized	A
21-Mar-11	46	EC	N	Cyathea.smithii	N	Tortricidae	Ctenopseustis.sp	0	unparasitized	unparasitized	A
21-Mar-11	46	EC	N	Cyathea.smithii	N	Tortricidae	Ctenopseustis.sp	0	unparasitized	unparasitized	A
21-Mar-11	46	EC	N	Cyathea.smithii	N	Tortricidae	Ctenopseustis.sp	0	unparasitized	unparasitized	A
21-Mar-11	46	EC	N	Cyathea.smithii	N	Tortricidae	Ctenopseustis.sp	0	unparasitized	unparasitized	A
21-Mar-11	46	EC	N	Cyathea.smithii	N	Tortricidae	Ctenopseustis.sp	0	unparasitized	unparasitized	A
21-Mar-11	46	EC	N	Weinmannia.racemosa	N	Tortricidae	Ctenopseustis.sp	0	unparasitized	unparasitized	A
21-Mar-11	46	EC	N	Cyathea.dealbata	N	Tortricidae	Ctenopseustis.sp	0	unparasitized	unparasitized	A
21-Mar-11	46	EC	N	Cyathea.dealbata	N	Tortricidae	Ctenopseustis.sp	0	unparasitized	unparasitized	A
21-Mar-11	46	EC	N	Cyathea.dealbata	N	Tortricidae	Ctenopseustis.sp	0	unparasitized	unparasitized	A
21-Mar-11	46	EC	N	Cyathea.dealbata	N	Tortricidae	Ctenopseustis.sp	0	unparasitized	unparasitized	A
22-Mar-11	16	EH	N	Aristotelia.serrata	N	Tortricidae	Ctenopseustis.sp	0	unparasitized	unparasitized	A
22-Mar-11	16	EH	N	Nothofagus.solandri	N	Tortricidae	Ctenopseustis.sp	0	unparasitized	unparasitized	A
23-Mar-11	4	EH	N	Cyathea.dealbata	N	Tortricidae	Ctenopseustis.sp	0	unparasitized	unparasitized	A
23-Mar-11	4	EH	N	Cyathea.dealbata	N	Tortricidae	Ctenopseustis.sp	0	unparasitized	unparasitized	A
23-Mar-11	4	EH	N	Cyathea.dealbata	N	Tortricidae	Ctenopseustis.sp	0	unparasitized	unparasitized	A
2-Feb-11	39	EC	N	Fuschia.excorticata	N	Tortricidae	Ctenopseustis.sp	0	unparasitized	unparasitized	A
11-Feb-11	46	EH	N	Carpodetus.serratus	N	Tortricidae	Ctenopseustis.sp	0	unparasitized	unparasitized	A
9-Mar-11	12	EH	N	Nothofagus.truncata	N	Tortricidae	Ctenopseustis.sp	0	unparasitized	unparasitized	A
14-Oct-10	16	EH	P	Kunzea.ericoides	N	Tortricidae	Ctenopseustis.sp	0	unparasitized	unparasitized	B
14-Oct-10	16	EH	P	Kunzea.ericoides	N	Tortricidae	Ctenopseustis.sp	0	unparasitized	unparasitized	B
14-Oct-10	16	EH	P	Kunzea.ericoides	Y	Tortricidae	Ctenopseustis.sp	0	unparasitized	unparasitized	B
16-Oct-10	12	EC	P	Melicytus.ramiflorus	N	Tortricidae	Ctenopseustis.sp	0	unparasitized	unparasitized	B
16-Oct-10	12	EC	P	Melicytus.ramiflorus	N	Tortricidae	Ctenopseustis.sp	0	unparasitized	unparasitized	B
18-Oct-10	12	EH	P	Ulex.europaeus	N	Tortricidae	Ctenopseustis.sp	0	unparasitized	unparasitized	B
28-Oct-10	46	EH	P	Weinmannia.racemosa	Y	Tortricidae	Ctenopseustis.sp	0	unparasitized	unparasitized	B
29-Oct-10	46	EC	P	Carpodetus.serratus	N	Tortricidae	Ctenopseustis.sp	0	unparasitized	unparasitized	B
31-Oct-10	4	EC	P	Carpodetus.serratus	N	Tortricidae	Ctenopseustis.sp	0	unparasitized	unparasitized	B
17-Nov-10	39	EC	P	Melicytus.ramiflorus	N	Tortricidae	Ctenopseustis.sp	0	unparasitized	unparasitized	B
18-Nov-10	12	EC	P	Leycesteria.formosa	N	Tortricidae	Ctenopseustis.sp	0	unparasitized	unparasitized	B
19-Nov-10	12	EH	P	Ulex.europaeus	N	Tortricidae	Ctenopseustis.sp	0	unparasitized	unparasitized	B
19-Nov-10	12	EH	P	Ulex.europaeus	Y	Tortricidae	Ctenopseustis.sp	0	unparasitized	unparasitized	B
22-Nov-10	16	EC	P	Pinus.radiata	N	Tortricidae	Ctenopseustis.sp	0	unparasitized	unparasitized	B
23-Nov-10	17	EC	P	Pinus.radiata	N	Tortricidae	Ctenopseustis.sp	0	unparasitized	unparasitized	B
25-Nov-10	7	EC	P	Melicytus.ramiflorus	N	Tortricidae	Ctenopseustis.sp	0	unparasitized	unparasitized	B
27-Nov-10	47	EH	P	Carpodetus.serratus	N	Tortricidae	Ctenopseustis.sp	0	unparasitized	unparasitized	B
30-Nov-10	4	EC	P	Pinus.radiata	N	Tortricidae	Ctenopseustis.sp	0	unparasitized	unparasitized	B
30-Nov-10	4	EC	P	Pinus.radiata	N	Tortricidae	Ctenopseustis.sp	0	unparasitized	unparasitized	B
30-Nov-10	4	EC	P	Carpodetus.serratus	Y	Tortricidae	Ctenopseustis.sp	0	unparasitized	unparasitized	B
30-Nov-10	4	EC	P	Carpodetus.serratus	Y	Tortricidae	Ctenopseustis.sp	0	unparasitized	unparasitized	B
30-Nov-10	4	EC	P	Carpodetus.serratus	Y	Tortricidae	Ctenopseustis.sp	0	unparasitized	unparasitized	B
30-Nov-10	4	EC	P	Carpodetus.serratus	Y	Tortricidae	Ctenopseustis.sp	0	unparasitized	unparasitized	B
30-Nov-10	4	EC	P	Carpodetus.serratus	Y	Tortricidae	Ctenopseustis.sp	0	unparasitized	unparasitized	B
30-Nov-10	4	EC	P	Carpodetus.serratus	N	Tortricidae	Ctenopseustis.sp	0	unparasitized	unparasitized	B
1-Dec-10	4	EH	P	Carpodetus.serratus	N	Tortricidae	Ctenopseustis.sp	0	unparasitized	unparasitized	B
2-Dec-10	46	EC	P	Weinmannia.racemosa	N	Tortricidae	Ctenopseustis.sp	0	unparasitized	unparasitized	B
2-Dec-10	46	EH	P	Pinus.radiata	N	Tortricidae	Ctenopseustis.sp	0	unparasitized	unparasitized	B
13-Jan-11	39	EC	P	Pinus.radiata	N	Tortricidae	Ctenopseustis.sp	0	unparasitized	unparasitized	A
13-Jan-11	39	EC	P	Pinus.radiata	N	Tortricidae	Ctenopseustis.sp	0	unparasitized	unparasitized	A
13-Jan-11	39	EC	P	Pinus.radiata	N	Tortricidae	Ctenopseustis.sp	0	unparasitized	unparasitized	A
13-Jan-11	39	EC	P	Melicytus.ramiflorus	N	Tortricidae	Ctenopseustis.sp	0	unparasitized	unparasitized	A
13-Jan-11	39	EC	P	Melicytus.ramiflorus	N	Tortricidae	Ctenopseustis.sp	0	unparasitized	unparasitized	A
13-Jan-11	39	EC	P	Melicytus.ramiflorus	N	Tortricidae	Ctenopseustis.sp	0	unparasitized	unparasitized	A
13-Jan-11	39	EC	P	Coriaria.arborea	N	Tortricidae	Ctenopseustis.sp	0	unparasitized	unparasitized	A
13-Jan-11	39	EC	P	Aristotelia.serrata	N	Tortricidae	Ctenopseustis.sp	0	unparasitized	unparasitized	A
13-Jan-11	39	EC	P	Coprosma.grandifolia	N	Tortricidae	Ctenopseustis.sp	0	unparasitized	unparasitized	A
13-Jan-11	39	EC	P	Carpodetus.serratus	N	Tortricidae	Ctenopseustis.sp	0	unparasitized	unparasitized	A
14-Jan-11	12	EH	P	Cyathodes.juniperina	Y	Tortricidae	Ctenopseustis.sp	0	unparasitized	unparasitized	A
15-Jan-11	12	EC	P	Leycesteria.formosa	N	Tortricidae	Ctenopseustis.sp	0	unparasitized	unparasitized	A
15-Jan-11	12	EC	P	Leycesteria.formosa	N	Tortricidae	Ctenopseustis.sp	0	unparasitized	unparasitized	A
15-Jan-11	12	EC	P	Leycesteria.formosa	N	Tortricidae	Ctenopseustis.sp	0	unparasitized	unparasitized	A
15-Jan-11	12	EC	P	Leycesteria.formosa	N	Tortricidae	Ctenopseustis.sp	0	unparasitized	unparasitized	A
15-Jan-11	12	EC	P	Leycesteria.formosa	Y	Tortricidae	Ctenopseustis.sp	0	unparasitized	unparasitized	A
15-Jan-11	12	EC	P	Melicytus.ramiflorus	N	Tortricidae	Ctenopseustis.sp	0	unparasitized	unparasitized	A
15-Jan-11	12	EC	P	Melicytus.ramiflorus	N	Tortricidae	Ctenopseustis.sp	0	unparasitized	unparasitized	A
15-Jan-11	12	EC	P	Pinus.radiata	N	Tortricidae	Ctenopseustis.sp	0	unparasitized	unparasitized	A
17-Jan-11	16	EC	P	Cyathea.dealbata	Y	Tortricidae	Ctenopseustis.sp	0	unparasitized	unparasitized	A
17-Jan-11	16	EC	P	Cyathea.dealbata	Y	Tortricidae	Ctenopseustis.sp	0	unparasitized	unparasitized	A
19-Jan-11	7	EH	P	Griselinia.littoralis	N	Tortricidae	Ctenopseustis.sp	0	unparasitized	unparasitized	A
21-Jan-11	7	EC	P	Pinus.radiata	N	Tortricidae	Ctenopseustis.sp	0	unparasitized	unparasitized	A
24-Jan-11	4	EC	P	Pinus.radiata	N	Tortricidae	Ctenopseustis.sp	0	unparasitized	unparasitized	A
24-Jan-11	4	EC	P	Pinus.radiata	N	Tortricidae	Ctenopseustis.sp	0	unparasitized	unparasitized	A
24-Jan-11	4	EC	P	Pinus.radiata	N	Tortricidae	Ctenopseustis.sp	0	unparasitized	unparasitized	A
24-Jan-11	4	EC	P	Crataegis.monogyna	N	Tortricidae	Ctenopseustis.sp	0	unparasitized	unparasitized	A
24-Jan-11	4	EC	P	Carpodetus.serratus	N	Tortricidae	Ctenopseustis.sp	0	unparasitized	unparasitized	A
24-Jan-11	4	EC	P	Carpodetus.serratus	Y	Tortricidae	Ctenopseustis.sp	0	unparasitized	unparasitized	A
24-Jan-11	4	EC	P	Carpodetus.serratus	Y	Tortricidae	Ctenopseustis.sp	0	unparasitized	unparasitized	A
24-Jan-11	4	EC	P	Carpodetus.serratus	N	Tortricidae	Ctenopseustis.sp	0	unparasitized	unparasitized	A
24-Jan-11	4	EC	P	Carpodetus.serratus	N	Tortricidae	Ctenopseustis.sp	0	unparasitized	unparasitized	A
24-Jan-11	4	EC	P	Carpodetus.serratus	N	Tortricidae	Ctenopseustis.sp	0	unparasitized	unparasitized	A
24-Jan-11	4	EC	P	Carpodetus.serratus	N	Tortricidae	Ctenopseustis.sp	0	unparasitized	unparasitized	A
24-Jan-11	4	EC	P	Carpodetus.serratus	N	Tortricidae	Ctenopseustis.sp	0	unparasitized	unparasitized	A
24-Jan-11	4	EC	P	Carpodetus.serratus	N	Tortricidae	Ctenopseustis.sp	0	unparasitized	unparasitized	A
24-Jan-11	4	EC	P	Dicksonia.sp.	Y	Tortricidae	Ctenopseustis.sp	0	unparasitized	unparasitized	A
24-Jan-11	4	EC	P	Melicytus.ramiflorus	N	Tortricidae	Ctenopseustis.sp	0	unparasitized	unparasitized	A
24-Jan-11	4	EC	P	Cyathea.dealbata	Y	Tortricidae	Ctenopseustis.sp	0	unparasitized	unparasitized	A
24-Jan-11	4	EC	P	Cyathea.dealbata	Y	Tortricidae	Ctenopseustis.sp	0	unparasitized	unparasitized	A
25-Jan-11	47	EC	P	Pinus.radiata	N	Tortricidae	Ctenopseustis.sp	0	unparasitized	unparasitized	A
25-Jan-11	47	EC	P	Carpodetus.serratus	N	Tortricidae	Ctenopseustis.sp	0	unparasitized	unparasitized	A
25-Jan-11	47	EC	P	Melicytus.ramiflorus	Y	Tortricidae	Ctenopseustis.sp	0	unparasitized	unparasitized	A
25-Jan-11	47	EC	P	Aristotelia.serrata	N	Tortricidae	Ctenopseustis.sp	0	unparasitized	unparasitized	A
25-Jan-11	47	EH	P	Carpodetus.serratus	N	Tortricidae	Ctenopseustis.sp	0	unparasitized	unparasitized	A
25-Jan-11	47	EH	P	Pseudopanax.anomalus	N	Tortricidae	Ctenopseustis.sp	0	unparasitized	unparasitized	A
25-Jan-11	47	EH	P	Polystichum.vestitum	N	Tortricidae	Ctenopseustis.sp	0	unparasitized	unparasitized	A
26-Jan-11	46	EC	P	Carpodetus.serratus	N	Tortricidae	Ctenopseustis.sp	0	unparasitized	unparasitized	A
26-Jan-11	46	EC	P	Carpodetus.serratus	N	Tortricidae	Ctenopseustis.sp	0	unparasitized	unparasitized	A
26-Jan-11	46	EC	P	Carpodetus.serratus	N	Tortricidae	Ctenopseustis.sp	0	unparasitized	unparasitized	A
26-Jan-11	46	EC	P	Weinmannia.racemosa	N	Tortricidae	Ctenopseustis.sp	0	unparasitized	unparasitized	A
26-Jan-11	46	EC	P	Carpodetus.serratus	N	Tortricidae	Ctenopseustis.sp	0	unparasitized	unparasitized	A
26-Jan-11	46	EC	P	Carpodetus.serratus	N	Tortricidae	Ctenopseustis.sp	0	unparasitized	unparasitized	A
26-Jan-11	46	EC	P	Carpodetus.serratus	N	Tortricidae	Ctenopseustis.sp	0	unparasitized	unparasitized	A
26-Jan-11	46	EC	P	Carpodetus.serratus	N	Tortricidae	Ctenopseustis.sp	0	unparasitized	unparasitized	A
26-Jan-11	46	EC	P	Carpodetus.serratus	N	Tortricidae	Ctenopseustis.sp	0	unparasitized	unparasitized	A
26-Jan-11	46	EC	P	Carpodetus.serratus	N	Tortricidae	Ctenopseustis.sp	0	unparasitized	unparasitized	A
26-Jan-11	46	EC	P	Carpodetus.serratus	N	Tortricidae	Ctenopseustis.sp	0	unparasitized	unparasitized	A
26-Jan-11	46	EH	P	Cyathea.dealbata	N	Tortricidae	Ctenopseustis.sp	0	unparasitized	unparasitized	A
26-Jan-11	46	EH	P	Pinus.radiata	N	Tortricidae	Ctenopseustis.sp	0	unparasitized	unparasitized	A
1-Feb-11	39	EH	P	Pinus.radiata	N	Tortricidae	Ctenopseustis.sp	0	unparasitized	unparasitized	A
1-Feb-11	39	EH	P	Pinus.radiata	N	Tortricidae	Ctenopseustis.sp	0	unparasitized	unparasitized	A
1-Feb-11	39	EH	P	Melicytus.ramiflorus	Y	Tortricidae	Ctenopseustis.sp	0	unparasitized	unparasitized	A
2-Feb-11	39	EC	P	Melicytus.ramiflorus	N	Tortricidae	Ctenopseustis.sp	0	unparasitized	unparasitized	A
2-Feb-11	39	EC	P	Melicytus.ramiflorus	N	Tortricidae	Ctenopseustis.sp	0	unparasitized	unparasitized	A
2-Feb-11	39	EC	P	Melicytus.ramiflorus	N	Tortricidae	Ctenopseustis.sp	0	unparasitized	unparasitized	A
2-Feb-11	39	EC	P	Melicytus.ramiflorus	N	Tortricidae	Ctenopseustis.sp	0	unparasitized	unparasitized	A
2-Feb-11	39	EC	P	Melicytus.ramiflorus	N	Tortricidae	Ctenopseustis.sp	0	unparasitized	unparasitized	A
2-Feb-11	39	EC	P	Melicytus.ramiflorus	N	Tortricidae	Ctenopseustis.sp	0	unparasitized	unparasitized	A
2-Feb-11	39	EC	P	Melicytus.ramiflorus	Y	Tortricidae	Ctenopseustis.sp	0	unparasitized	unparasitized	A
2-Feb-11	39	EC	P	Melicytus.ramiflorus	Y	Tortricidae	Ctenopseustis.sp	0	unparasitized	unparasitized	A
2-Feb-11	39	EC	P	Melicytus.ramiflorus	Y	Tortricidae	Ctenopseustis.sp	0	unparasitized	unparasitized	A
2-Feb-11	39	EC	P	Melicytus.ramiflorus	Y	Tortricidae	Ctenopseustis.sp	0	unparasitized	unparasitized	A
2-Feb-11	39	EC	P	Melicytus.ramiflorus	Y	Tortricidae	Ctenopseustis.sp	0	unparasitized	unparasitized	A
2-Feb-11	39	EC	P	Melicytus.ramiflorus	Y	Tortricidae	Ctenopseustis.sp	0	unparasitized	unparasitized	A
2-Feb-11	39	EC	P	Melicytus.ramiflorus	Y	Tortricidae	Ctenopseustis.sp	0	unparasitized	unparasitized	A
2-Feb-11	39	EC	P	Melicytus.ramiflorus	Y	Tortricidae	Ctenopseustis.sp	0	unparasitized	unparasitized	A
2-Feb-11	39	EC	P	Melicytus.ramiflorus	Y	Tortricidae	Ctenopseustis.sp	0	unparasitized	unparasitized	A
2-Feb-11	39	EC	P	Pennantia.corymbosa	N	Tortricidae	Ctenopseustis.sp	0	unparasitized	unparasitized	A
2-Feb-11	39	EC	P	Coprosma.grandifolia	N	Tortricidae	Ctenopseustis.sp	0	unparasitized	unparasitized	A
2-Feb-11	39	EC	P	Myrsine.australis	Y	Tortricidae	Ctenopseustis.sp	0	unparasitized	unparasitized	A
2-Feb-11	39	EC	P	Aristotelia.serrata	Y	Tortricidae	Ctenopseustis.sp	0	unparasitized	unparasitized	A
2-Feb-11	39	EC	P	Pinus.radiata	N	Tortricidae	Ctenopseustis.sp	0	unparasitized	unparasitized	A
2-Feb-11	39	EC	P	Aristotelia.serrata	N	Tortricidae	Ctenopseustis.sp	0	unparasitized	unparasitized	A
2-Feb-11	39	EC	P	Aristotelia.serrata	N	Tortricidae	Ctenopseustis.sp	0	unparasitized	unparasitized	A
2-Feb-11	39	EC	P	Aristotelia.serrata	N	Tortricidae	Ctenopseustis.sp	0	unparasitized	unparasitized	A
2-Feb-11	39	EC	P	Coprosma.grandifolia	N	Tortricidae	Ctenopseustis.sp	0	unparasitized	unparasitized	A
2-Feb-11	39	EC	P	Pteridium.aquilinum.esculentum	N	Tortricidae	Ctenopseustis.sp	0	unparasitized	unparasitized	A
2-Feb-11	39	EC	P	Pinus.radiata	N	Tortricidae	Ctenopseustis.sp	0	unparasitized	unparasitized	A
2-Feb-11	39	EC	P	Pinus.radiata	N	Tortricidae	Ctenopseustis.sp	0	unparasitized	unparasitized	A
2-Feb-11	39	EC	P	Pinus.radiata	N	Tortricidae	Ctenopseustis.sp	0	unparasitized	unparasitized	A
3-Feb-11	12	EC	P	Pinus.radiata	N	Tortricidae	Ctenopseustis.sp	0	unparasitized	unparasitized	A
3-Feb-11	12	EC	P	Coprosma.robusta	N	Tortricidae	Ctenopseustis.sp	0	unparasitized	unparasitized	A
3-Feb-11	12	EC	P	Pinus.radiata	N	Tortricidae	Ctenopseustis.sp	0	unparasitized	unparasitized	A
3-Feb-11	12	EC	P	Pinus.radiata	N	Tortricidae	Ctenopseustis.sp	0	unparasitized	unparasitized	A
3-Feb-11	12	EC	P	Melicytus.ramiflorus	N	Tortricidae	Ctenopseustis.sp	0	unparasitized	unparasitized	A
3-Feb-11	12	EC	P	Melicytus.ramiflorus	N	Tortricidae	Ctenopseustis.sp	0	unparasitized	unparasitized	A
3-Feb-11	12	EC	P	Melicytus.ramiflorus	N	Tortricidae	Ctenopseustis.sp	0	unparasitized	unparasitized	A
3-Feb-11	12	EC	P	Pinus.radiata	N	Tortricidae	Ctenopseustis.sp	0	unparasitized	unparasitized	A
3-Feb-11	12	EC	P	Melicytus.ramiflorus	N	Tortricidae	Ctenopseustis.sp	0	unparasitized	unparasitized	A
3-Feb-11	12	EC	P	Melicytus.ramiflorus	N	Tortricidae	Ctenopseustis.sp	0	unparasitized	unparasitized	A
3-Feb-11	12	EC	P	Melicytus.ramiflorus	N	Tortricidae	Ctenopseustis.sp	0	unparasitized	unparasitized	A
3-Feb-11	12	EC	P	Melicytus.ramiflorus	N	Tortricidae	Ctenopseustis.sp	0	unparasitized	unparasitized	A
3-Feb-11	12	EC	P	Melicytus.ramiflorus	N	Tortricidae	Ctenopseustis.sp	0	unparasitized	unparasitized	A
3-Feb-11	12	EC	P	Melicytus.ramiflorus	N	Tortricidae	Ctenopseustis.sp	0	unparasitized	unparasitized	A
3-Feb-11	12	EC	P	Melicytus.ramiflorus	N	Tortricidae	Ctenopseustis.sp	0	unparasitized	unparasitized	A
3-Feb-11	12	EC	P	Leycesteria.formosa	N	Tortricidae	Ctenopseustis.sp	0	unparasitized	unparasitized	A
3-Feb-11	12	EC	P	Leycesteria.formosa	N	Tortricidae	Ctenopseustis.sp	0	unparasitized	unparasitized	A
3-Feb-11	12	EC	P	Leycesteria.formosa	N	Tortricidae	Ctenopseustis.sp	0	unparasitized	unparasitized	A
3-Feb-11	12	EC	P	Leycesteria.formosa	N	Tortricidae	Ctenopseustis.sp	0	unparasitized	unparasitized	A
3-Feb-11	12	EC	P	Leycesteria.formosa	N	Tortricidae	Ctenopseustis.sp	0	unparasitized	unparasitized	A
4-Feb-11	12	EH	P	Ulex.europaeus	N	Tortricidae	Ctenopseustis.sp	0	unparasitized	unparasitized	A
5-Feb-11	7	EH	P	Griselinia.littoralis	N	Tortricidae	Ctenopseustis.sp	0	unparasitized	unparasitized	A
5-Feb-11	7	EH	P	Griselinia.littoralis	N	Tortricidae	Ctenopseustis.sp	0	unparasitized	unparasitized	A
5-Feb-11	7	EH	P	Pinus.radiata	N	Tortricidae	Ctenopseustis.sp	0	unparasitized	unparasitized	A
5-Feb-11	7	EH	P	Pinus.radiata	N	Tortricidae	Ctenopseustis.sp	0	unparasitized	unparasitized	A
6-Feb-11	16	EH	P	Kunzea.ericoides	N	Tortricidae	Ctenopseustis.sp	0	unparasitized	unparasitized	A
6-Feb-11	16	EC	P	Aristotelia.serrata	Y	Tortricidae	Ctenopseustis.sp	0	unparasitized	unparasitized	A
6-Feb-11	16	EC	P	Aristotelia.serrata	Y	Tortricidae	Ctenopseustis.sp	0	unparasitized	unparasitized	A
6-Feb-11	16	EC	P	Cyathea.dealbata	N	Tortricidae	Ctenopseustis.sp	0	unparasitized	unparasitized	A
6-Feb-11	16	EC	P	Cyathea.dealbata	N	Tortricidae	Ctenopseustis.sp	0	unparasitized	unparasitized	A
6-Feb-11	16	EC	P	Cyathea.dealbata	N	Tortricidae	Ctenopseustis.sp	0	unparasitized	unparasitized	A
6-Feb-11	16	EC	P	Cyathea.dealbata	N	Tortricidae	Ctenopseustis.sp	0	unparasitized	unparasitized	A
6-Feb-11	16	EC	P	Cyathea.colensoi	N	Tortricidae	Ctenopseustis.sp	0	unparasitized	unparasitized	A
6-Feb-11	16	EC	P	Cyathea.colensoi	N	Tortricidae	Ctenopseustis.sp	0	unparasitized	unparasitized	A
6-Feb-11	16	EC	P	Cyathea.colensoi	N	Tortricidae	Ctenopseustis.sp	0	unparasitized	unparasitized	A
7-Feb-11	7	EC	P	Ulex.europaeus	N	Tortricidae	Ctenopseustis.sp	0	unparasitized	unparasitized	A
8-Feb-11	47	EH	P	Carpodetus.serratus	N	Tortricidae	Ctenopseustis.sp	0	unparasitized	unparasitized	A
8-Feb-11	47	EH	P	Carpodetus.serratus	N	Tortricidae	Ctenopseustis.sp	0	unparasitized	unparasitized	A
8-Feb-11	47	EH	P	Carpodetus.serratus	N	Tortricidae	Ctenopseustis.sp	0	unparasitized	unparasitized	A
8-Feb-11	47	EH	P	Carpodetus.serratus	N	Tortricidae	Ctenopseustis.sp	0	unparasitized	unparasitized	A
8-Feb-11	47	EH	P	Carpodetus.serratus	N	Tortricidae	Ctenopseustis.sp	0	unparasitized	unparasitized	A
8-Feb-11	47	EH	P	Carpodetus.serratus	N	Tortricidae	Ctenopseustis.sp	0	unparasitized	unparasitized	A
8-Feb-11	47	EH	P	Carpodetus.serratus	Y	Tortricidae	Ctenopseustis.sp	0	unparasitized	unparasitized	A
9-Feb-11	47	EC	P	Pinus.radiata	N	Tortricidae	Ctenopseustis.sp	0	unparasitized	unparasitized	A
9-Feb-11	47	EC	P	Hedycarya.arborea	Y	Tortricidae	Ctenopseustis.sp	0	unparasitized	unparasitized	A
9-Feb-11	47	EC	P	Aristotelia.serrata	N	Tortricidae	Ctenopseustis.sp	0	unparasitized	unparasitized	A
9-Feb-11	47	EC	P	Aristotelia.serrata	N	Tortricidae	Ctenopseustis.sp	0	unparasitized	unparasitized	A
9-Feb-11	47	EC	P	Kunzea.ericoides	Y	Tortricidae	Ctenopseustis.sp	0	unparasitized	unparasitized	A
9-Feb-11	7	EC	P	Melicytus.ramiflorus	Y	Tortricidae	Ctenopseustis.sp	0	unparasitized	unparasitized	A
9-Feb-11	7	EC	P	Melicytus.ramiflorus	Y	Tortricidae	Ctenopseustis.sp	0	unparasitized	unparasitized	A
9-Feb-11	7	EC	P	Aristotelia.serrata	Y	Tortricidae	Ctenopseustis.sp	0	unparasitized	unparasitized	A
9-Feb-11	7	EC	P	Rubus.cissoides	N	Tortricidae	Ctenopseustis.sp	0	unparasitized	unparasitized	A
9-Feb-11	7	EC	P	Erica.lusitanica	Y	Tortricidae	Ctenopseustis.sp	0	unparasitized	unparasitized	A
11-Feb-11	46	EC	P	Carpodetus.serratus	N	Tortricidae	Ctenopseustis.sp	0	unparasitized	unparasitized	A
11-Feb-11	46	EC	P	Dicksonia.sp.	N	Tortricidae	Ctenopseustis.sp	0	unparasitized	unparasitized	A
11-Feb-11	46	EH	P	Coprosma.robusta	N	Tortricidae	Ctenopseustis.sp	0	unparasitized	unparasitized	A
11-Feb-11	46	EC	P	Dicksonia.sp.	N	Tortricidae	Ctenopseustis.sp	0	unparasitized	unparasitized	A
11-Feb-11	46	EC	P	Nothofagus.truncata	N	Tortricidae	Ctenopseustis.sp	0	unparasitized	unparasitized	A
11-Feb-11	46	EC	P	Nothofagus.truncata	N	Tortricidae	Ctenopseustis.sp	0	unparasitized	unparasitized	A
11-Feb-11	46	EC	P	Nothofagus.truncata	N	Tortricidae	Ctenopseustis.sp	0	unparasitized	unparasitized	A
11-Feb-11	46	EC	P	Carpodetus.serratus	N	Tortricidae	Ctenopseustis.sp	0	unparasitized	unparasitized	A
11-Feb-11	46	EC	P	Carpodetus.serratus	N	Tortricidae	Ctenopseustis.sp	0	unparasitized	unparasitized	A
11-Feb-11	46	EC	P	Carpodetus.serratus	N	Tortricidae	Ctenopseustis.sp	0	unparasitized	unparasitized	A
11-Feb-11	46	EC	P	Carpodetus.serratus	N	Tortricidae	Ctenopseustis.sp	0	unparasitized	unparasitized	A
11-Feb-11	46	EC	P	Carpodetus.serratus	N	Tortricidae	Ctenopseustis.sp	0	unparasitized	unparasitized	A
11-Feb-11	46	EC	P	Carpodetus.serratus	N	Tortricidae	Ctenopseustis.sp	0	unparasitized	unparasitized	A
11-Feb-11	46	EC	P	Carpodetus.serratus	N	Tortricidae	Ctenopseustis.sp	0	unparasitized	unparasitized	A
11-Feb-11	46	EC	P	Carpodetus.serratus	N	Tortricidae	Ctenopseustis.sp	0	unparasitized	unparasitized	A
11-Feb-11	46	EC	P	Carpodetus.serratus	N	Tortricidae	Ctenopseustis.sp	0	unparasitized	unparasitized	A
11-Feb-11	46	EC	P	Carpodetus.serratus	N	Tortricidae	Ctenopseustis.sp	0	unparasitized	unparasitized	A
11-Feb-11	46	EC	P	Weinmannia.racemosa	N	Tortricidae	Ctenopseustis.sp	0	unparasitized	unparasitized	A
11-Feb-11	46	EC	P	Weinmannia.racemosa	N	Tortricidae	Ctenopseustis.sp	0	unparasitized	unparasitized	A
11-Feb-11	46	EC	P	Pseudowintera.axillaris	N	Tortricidae	Ctenopseustis.sp	0	unparasitized	unparasitized	A
11-Feb-11	46	EC	P	Carpodetus.serratus	N	Tortricidae	Ctenopseustis.sp	0	unparasitized	unparasitized	A
11-Feb-11	46	EC	P	Carpodetus.serratus	N	Tortricidae	Ctenopseustis.sp	0	unparasitized	unparasitized	A
13-Feb-11	17	EC	P	Kunzea.ericoides	N	Tortricidae	Ctenopseustis.sp	0	unparasitized	unparasitized	A
14-Feb-11	4	EH	P	Carpodetus.serratus	N	Tortricidae	Ctenopseustis.sp	0	unparasitized	unparasitized	A
13-Feb-11	17	EC	P	Leptospermum.scoparium	N	Tortricidae	Ctenopseustis.sp	0	unparasitized	unparasitized	A
15-Feb-11	4	EC	P	Melicytus.ramiflorus	Y	Tortricidae	Ctenopseustis.sp	0	unparasitized	unparasitized	A
15-Feb-11	4	EC	P	Pinus.radiata	N	Tortricidae	Ctenopseustis.sp	0	unparasitized	unparasitized	A
15-Feb-11	4	EC	P	Pinus.radiata	N	Tortricidae	Ctenopseustis.sp	0	unparasitized	unparasitized	A
15-Feb-11	4	EC	P	Aristotelia.serrata	Y	Tortricidae	Ctenopseustis.sp	0	unparasitized	unparasitized	A
15-Feb-11	4	EC	P	Aristotelia.serrata	Y	Tortricidae	Ctenopseustis.sp	0	unparasitized	unparasitized	A
15-Feb-11	4	EC	P	Carpodetus.serratus	N	Tortricidae	Ctenopseustis.sp	0	unparasitized	unparasitized	A
15-Feb-11	4	EC	P	Carpodetus.serratus	N	Tortricidae	Ctenopseustis.sp	0	unparasitized	unparasitized	A
15-Feb-11	4	EC	P	Carpodetus.serratus	N	Tortricidae	Ctenopseustis.sp	0	unparasitized	unparasitized	A
15-Feb-11	4	EC	P	Carpodetus.serratus	N	Tortricidae	Ctenopseustis.sp	0	unparasitized	unparasitized	A
15-Feb-11	4	EC	P	Carpodetus.serratus	Y	Tortricidae	Ctenopseustis.sp	0	unparasitized	unparasitized	A
15-Feb-11	4	EC	P	Melicytus.ramiflorus	Y	Tortricidae	Ctenopseustis.sp	0	unparasitized	unparasitized	A
15-Feb-11	4	EC	P	Griselinia.littoralis	N	Tortricidae	Ctenopseustis.sp	0	unparasitized	unparasitized	A
15-Feb-11	4	EC	P	Griselinia.littoralis	N	Tortricidae	Ctenopseustis.sp	0	unparasitized	unparasitized	A
15-Feb-11	4	EC	P	Griselinia.littoralis	N	Tortricidae	Ctenopseustis.sp	0	unparasitized	unparasitized	A
7-Mar-11	39	EC	P	Pinus.radiata	N	Tortricidae	Ctenopseustis.sp	0	unparasitized	unparasitized	A
8-Mar-11	12	EC	P	Leycesteria.formosa	Y	Tortricidae	Ctenopseustis.sp	0	unparasitized	unparasitized	A
8-Mar-11	12	EC	P	Leycesteria.formosa	Y	Tortricidae	Ctenopseustis.sp	0	unparasitized	unparasitized	A
8-Mar-11	12	EC	P	Leycesteria.formosa	N	Tortricidae	Ctenopseustis.sp	0	unparasitized	unparasitized	A
8-Mar-11	12	EC	P	Leycesteria.formosa	N	Tortricidae	Ctenopseustis.sp	0	unparasitized	unparasitized	A
8-Mar-11	12	EC	P	Leycesteria.formosa	N	Tortricidae	Ctenopseustis.sp	0	unparasitized	unparasitized	A
8-Mar-11	12	EC	P	Leycesteria.formosa	N	Tortricidae	Ctenopseustis.sp	0	unparasitized	unparasitized	A
8-Mar-11	12	EC	P	Leycesteria.formosa	N	Tortricidae	Ctenopseustis.sp	0	unparasitized	unparasitized	A
8-Mar-11	12	EC	P	Carpodetus.serratus	N	Tortricidae	Ctenopseustis.sp	0	unparasitized	unparasitized	A
8-Mar-11	12	EC	P	Carpodetus.serratus	N	Tortricidae	Ctenopseustis.sp	0	unparasitized	unparasitized	A
10-Mar-11	39	EC	P	Coprosma.grandifolia	N	Tortricidae	Ctenopseustis.sp	0	unparasitized	unparasitized	A
10-Mar-11	39	EC	P	Coprosma.grandifolia	N	Tortricidae	Ctenopseustis.sp	0	unparasitized	unparasitized	A
10-Mar-11	39	EC	P	Coprosma.grandifolia	Y	Tortricidae	Ctenopseustis.sp	0	unparasitized	unparasitized	A
11-Mar-11	7	EH	P	Leucopogon.fasciculatus	N	Tortricidae	Ctenopseustis.sp	0	unparasitized	unparasitized	A
11-Mar-11	7	EH	P	Griselinia.littoralis	N	Tortricidae	Ctenopseustis.sp	0	unparasitized	unparasitized	A
12-Mar-11	7	EC	P	Coprosma.lucida	N	Tortricidae	Ctenopseustis.sp	0	unparasitized	unparasitized	A
12-Mar-11	7	EC	P	Melicytus.ramiflorus	N	Tortricidae	Ctenopseustis.sp	0	unparasitized	unparasitized	A
12-Mar-11	7	EC	P	Melicytus.ramiflorus	N	Tortricidae	Ctenopseustis.sp	0	unparasitized	unparasitized	A
13-Mar-11	47	EC	P	Pinus.radiata	Y	Tortricidae	Ctenopseustis.sp	0	unparasitized	unparasitized	A
13-Mar-11	47	EC	P	Pinus.radiata	Y	Tortricidae	Ctenopseustis.sp	0	unparasitized	unparasitized	A
14-Mar-11	16	EC	P	Melicytus.ramiflorus	Y	Tortricidae	Ctenopseustis.sp	0	unparasitized	unparasitized	A
14-Mar-11	16	EC	P	Cyathea.dealbata	N	Tortricidae	Ctenopseustis.sp	0	unparasitized	unparasitized	A
15-Mar-11	47	EH	P	Carpodetus.serratus	Y	Tortricidae	Ctenopseustis.sp	0	unparasitized	unparasitized	A
15-Mar-11	47	EH	P	Carpodetus.serratus	Y	Tortricidae	Ctenopseustis.sp	0	unparasitized	unparasitized	A
15-Mar-11	47	EH	P	Carpodetus.serratus	Y	Tortricidae	Ctenopseustis.sp	0	unparasitized	unparasitized	A
15-Mar-11	47	EH	P	Dicksonia.sp.	Y	Tortricidae	Ctenopseustis.sp	0	unparasitized	unparasitized	A
17-Mar-11	17	EC	P	Kunzea.ericoides	Y	Tortricidae	Ctenopseustis.sp	0	unparasitized	unparasitized	A
18-Mar-11	17	EH	P	Cyathea.dealbata	N	Tortricidae	Ctenopseustis.sp	0	unparasitized	unparasitized	A
18-Mar-11	17	EH	P	Pinus.radiata	N	Tortricidae	Ctenopseustis.sp	0	unparasitized	unparasitized	A
19-Mar-11	4	EC	P	Carpodetus.serratus	N	Tortricidae	Ctenopseustis.sp	0	unparasitized	unparasitized	A
19-Mar-11	4	EC	P	Carpodetus.serratus	N	Tortricidae	Ctenopseustis.sp	0	unparasitized	unparasitized	A
19-Mar-11	4	EC	P	Pinus.radiata	N	Tortricidae	Ctenopseustis.sp	0	unparasitized	unparasitized	A
20-Mar-11	46	EH	P	Cyathea.dealbata	Y	Tortricidae	Ctenopseustis.sp	0	unparasitized	unparasitized	A
20-Mar-11	46	EH	P	Pinus.radiata	N	Tortricidae	Ctenopseustis.sp	0	unparasitized	unparasitized	A
21-Mar-11	46	EC	P	Cyathea.dealbata	N	Tortricidae	Ctenopseustis.sp	0	unparasitized	unparasitized	A
21-Mar-11	46	EC	P	Carpodetus.serratus	N	Tortricidae	Ctenopseustis.sp	0	unparasitized	unparasitized	A
21-Mar-11	46	EC	P	Carpodetus.serratus	N	Tortricidae	Ctenopseustis.sp	0	unparasitized	unparasitized	A
21-Mar-11	46	EC	P	Carpodetus.serratus	N	Tortricidae	Ctenopseustis.sp	0	unparasitized	unparasitized	A
22-Mar-11	46	EC	P	Carpodetus.serratus	Y	Tortricidae	Ctenopseustis.sp	0	unparasitized	unparasitized	A
15-Feb-11	4	EC	P	Aristotelia.serrata	Y	Tortricidae	Ctenopseustis.sp	0	unparasitized	unparasitized	A
2-Dec-10	46	EC	N	Carpodetus.serratus	N	Crambidae	Deana.hybreasalis	0	unparasitized	unparasitized	B
2-Dec-10	46	EC	N	Carpodetus.serratus	N	Crambidae	Deana.hybreasalis	0	unparasitized	unparasitized	B
4-Feb-11	12	EH	N	Nothofagus.solandri	N	Geometridae	Declana.feredayi	0	unparasitized	unparasitized	A
11-Oct-10	16	EH	N	Blechnum.discolor	N	Geometridae	Declana.floccosa	0	unparasitized	unparasitized	B
11-Oct-10	16	EH	N	Lophomyrtus.bullata	N	Geometridae	Declana.floccosa	0	unparasitized	unparasitized	B
11-Oct-10	16	EH	N	Kunzea.ericoides	N	Geometridae	Declana.floccosa	0	unparasitized	unparasitized	B
11-Oct-10	16	EH	N	Kunzea.ericoides	N	Geometridae	Declana.floccosa	0	unparasitized	unparasitized	B
11-Oct-10	16	EH	N	Kunzea.ericoides	N	Geometridae	Declana.floccosa	0	unparasitized	unparasitized	B
11-Oct-10	16	EH	N	Kunzea.ericoides	N	Geometridae	Declana.floccosa	0	unparasitized	unparasitized	B
11-Oct-10	16	EH	N	Kunzea.ericoides	N	Geometridae	Declana.floccosa	0	unparasitized	unparasitized	B
16-Oct-10	12	EC	N	Myrsine.australis	N	Geometridae	Declana.floccosa	0	unparasitized	unparasitized	B
16-Oct-10	12	EC	N	Myrsine.australis	N	Geometridae	Declana.floccosa	0	unparasitized	unparasitized	B
20-Oct-10	12	EH	N	Cyathodes.juniperina	N	Geometridae	Declana.floccosa	0	unparasitized	unparasitized	B
23-Oct-10	7	EH	N	Weinmannia.racemosa	N	Geometridae	Declana.floccosa	0	unparasitized	unparasitized	B
24-Oct-10	47	EC	N	Metrosideros.sp.	N	Geometridae	Declana.floccosa	0	unparasitized	unparasitized	B
25-Oct-10	47	EH	N	Pseudowintera.colorata	N	Geometridae	Declana.floccosa	0	unparasitized	unparasitized	B
25-Oct-10	47	EH	N	Carpodetus.serratus	N	Geometridae	Declana.floccosa	0	unparasitized	unparasitized	B
26-Oct-10	17	EH	N	Weinmannia.racemosa	N	Geometridae	Declana.floccosa	0	unparasitized	unparasitized	B
26-Oct-10	17	EH	N	Leucopogon.fasciculatus	N	Geometridae	Declana.floccosa	0	unparasitized	unparasitized	B
26-Oct-10	17	EH	N	Weinmannia.racemosa	N	Geometridae	Declana.floccosa	0	unparasitized	unparasitized	B
26-Oct-10	17	EH	N	Weinmannia.racemosa	N	Geometridae	Declana.floccosa	0	unparasitized	unparasitized	B
26-Oct-10	17	EH	N	Weinmannia.racemosa	N	Geometridae	Declana.floccosa	0	unparasitized	unparasitized	B
27-Oct-10	17	EC	N	Leucopogon.fasciculatus	N	Geometridae	Declana.floccosa	0	unparasitized	unparasitized	B
27-Oct-10	17	EC	N	Leucopogon.fasciculatus	N	Geometridae	Declana.floccosa	0	unparasitized	unparasitized	B
27-Oct-10	17	EC	N	Leptospermum.scoparium	N	Geometridae	Declana.floccosa	0	unparasitized	unparasitized	B
27-Oct-10	17	EC	N	Leptospermum.scoparium	N	Geometridae	Declana.floccosa	0	unparasitized	unparasitized	B
27-Oct-10	17	EC	N	Kunzea.ericoides	N	Geometridae	Declana.floccosa	0	unparasitized	unparasitized	B
27-Oct-10	17	EC	N	Kunzea.ericoides	N	Geometridae	Declana.floccosa	0	unparasitized	unparasitized	B
27-Oct-10	17	EC	N	Cyathodes.juniperina	N	Geometridae	Declana.floccosa	0	unparasitized	unparasitized	B
28-Oct-10	46	EH	N	Carpodetus.serratus	N	Geometridae	Declana.floccosa	0	unparasitized	unparasitized	B
28-Oct-10	46	EH	N	Nothofagus.truncata	N	Geometridae	Declana.floccosa	0	unparasitized	unparasitized	B
28-Oct-10	46	EH	N	Nothofagus.menziesii	N	Geometridae	Declana.floccosa	0	unparasitized	unparasitized	B
28-Oct-10	46	EH	N	Metrosideros.perforata	N	Geometridae	Declana.floccosa	0	unparasitized	unparasitized	B
28-Oct-10	46	EH	N	Metrosideros.perforata	N	Geometridae	Declana.floccosa	0	unparasitized	unparasitized	B
28-Oct-10	46	EH	N	Nothofagus.menziesii	Y	Geometridae	Declana.floccosa	0	unparasitized	unparasitized	B
28-Oct-10	46	EH	N	Weinmannia.racemosa	Y	Geometridae	Declana.floccosa	0	unparasitized	unparasitized	B
29-Oct-10	46	EC	N	Carpodetus.serratus	N	Geometridae	Declana.floccosa	0	unparasitized	unparasitized	B
30-Oct-10	4	EH	N	Nothofagus.truncata	N	Geometridae	Declana.floccosa	0	unparasitized	unparasitized	B
30-Oct-10	4	EH	N	Nothofagus.truncata	N	Geometridae	Declana.floccosa	0	unparasitized	unparasitized	B
30-Oct-10	4	EH	N	Helichrysum.dimorphum	N	Geometridae	Declana.floccosa	0	unparasitized	unparasitized	B
30-Oct-10	4	EH	N	Kunzea.ericoides	N	Geometridae	Declana.floccosa	0	unparasitized	unparasitized	B
30-Oct-10	4	EH	N	Kunzea.ericoides	N	Geometridae	Declana.floccosa	0	unparasitized	unparasitized	B
30-Oct-10	4	EH	N	Kunzea.ericoides	N	Geometridae	Declana.floccosa	0	unparasitized	unparasitized	B
30-Oct-10	4	EH	N	Kunzea.ericoides	N	Geometridae	Declana.floccosa	0	unparasitized	unparasitized	B
30-Oct-10	4	EH	N	Kunzea.ericoides	N	Geometridae	Declana.floccosa	0	unparasitized	unparasitized	B
30-Oct-10	4	EH	N	Carpodetus.serratus	N	Geometridae	Declana.floccosa	0	unparasitized	unparasitized	B
31-Oct-10	4	EC	N	Nothofagus.truncata	N	Geometridae	Declana.floccosa	0	unparasitized	unparasitized	B
31-Oct-10	4	EC	N	Weinmannia.racemosa	N	Geometridae	Declana.floccosa	0	unparasitized	unparasitized	B
31-Oct-10	4	EC	N	Nothofagus.menziesii	N	Geometridae	Declana.floccosa	0	unparasitized	unparasitized	B
17-Nov-10	39	EC	N	Carpodetus.serratus	Y	Geometridae	Declana.floccosa	0	unparasitized	unparasitized	B
17-Nov-10	39	EC	N	Coriaria.arborea	N	Geometridae	Declana.floccosa	0	unparasitized	unparasitized	B
17-Nov-10	39	EC	N	Coriaria.arborea	N	Geometridae	Declana.floccosa	0	unparasitized	unparasitized	B
17-Nov-10	39	EC	N	Coriaria.arborea	N	Geometridae	Declana.floccosa	0	unparasitized	unparasitized	B
18-Nov-10	12	EC	N	Nothofagus.truncata	N	Geometridae	Declana.floccosa	0	unparasitized	unparasitized	B
18-Nov-10	12	EC	N	Nothofagus.truncata	N	Geometridae	Declana.floccosa	0	unparasitized	unparasitized	B
18-Nov-10	12	EC	N	Nothofagus.truncata	N	Geometridae	Declana.floccosa	0	unparasitized	unparasitized	B
18-Nov-10	12	EC	N	Ulex.europaeus	N	Geometridae	Declana.floccosa	0	unparasitized	unparasitized	B
19-Nov-10	12	EH	N	Nothofagus.truncata	N	Geometridae	Declana.floccosa	0	unparasitized	unparasitized	B
19-Nov-10	12	EH	N	Nothofagus.truncata	N	Geometridae	Declana.floccosa	0	unparasitized	unparasitized	B
19-Nov-10	12	EH	N	Nothofagus.solandri	N	Geometridae	Declana.floccosa	0	unparasitized	unparasitized	B
22-Nov-10	16	EC	N	Hedycarya.arborea	Y	Geometridae	Declana.floccosa	0	unparasitized	unparasitized	B
22-Nov-10	16	EC	N	Hedycarya.arborea	Y	Geometridae	Declana.floccosa	0	unparasitized	unparasitized	B
22-Nov-10	16	EH	N	Lophomyrus.bullata	N	Geometridae	Declana.floccosa	0	unparasitized	unparasitized	B
22-Nov-10	16	EH	N	Lophomyrtus.bullata	N	Geometridae	Declana.floccosa	0	unparasitized	unparasitized	B
23-Nov-10	17	EC	N	Kunzea.ericoides	N	Geometridae	Declana.floccosa	0	unparasitized	unparasitized	B
23-Nov-10	17	EC	N	Kunzea.ericoides	N	Geometridae	Declana.floccosa	0	unparasitized	unparasitized	B
23-Nov-10	17	EC	N	Leptospermum.scoparium	N	Geometridae	Declana.floccosa	0	unparasitized	unparasitized	B
23-Nov-10	17	EC	N	Pimelea.gnidia	N	Geometridae	Declana.floccosa	0	unparasitized	unparasitized	B
23-Nov-10	17	EC	N	Pimelea.gnidia	N	Geometridae	Declana.floccosa	0	unparasitized	unparasitized	B
23-Nov-10	17	EC	N	Pinus.radiata	N	Geometridae	Declana.floccosa	0	unparasitized	unparasitized	B
24-Nov-10	17	EH	N	Leucopogon.fasciculatus	N	Geometridae	Declana.floccosa	0	unparasitized	unparasitized	B
26-Nov-10	7	EH	N	Leucopogon.fasciculatus	N	Geometridae	Declana.floccosa	0	unparasitized	unparasitized	B
26-Nov-10	7	EH	N	Olearia.rani	N	Geometridae	Declana.floccosa	0	unparasitized	unparasitized	B
26-Nov-10	7	EH	N	Myrsine.australis	N	Geometridae	Declana.floccosa	0	unparasitized	unparasitized	B
26-Nov-10	7	EH	N	Nothofagus.fusca	N	Geometridae	Declana.floccosa	0	unparasitized	unparasitized	B
24-Nov-10	17	EH	N	Kunzea.ericoides	N	Geometridae	Declana.floccosa	0	unparasitized	unparasitized	B
24-Nov-10	17	EH	N	Kunzea.ericoides	N	Geometridae	Declana.floccosa	0	unparasitized	unparasitized	B
24-Nov-10	17	EH	N	Kunzea.ericoides	N	Geometridae	Declana.floccosa	0	unparasitized	unparasitized	B
26-Nov-10	7	EH	N	Weinmannia.racemosa	N	Geometridae	Declana.floccosa	0	unparasitized	unparasitized	B
26-Nov-10	7	EH	N	Pinus.radiata	N	Geometridae	Declana.floccosa	0	unparasitized	unparasitized	B
26-Nov-10	7	EH	N	Leucopogon.fasciculatus	N	Geometridae	Declana.floccosa	0	unparasitized	unparasitized	B
27-Nov-10	47	EH	N	Agathis.australis	N	Geometridae	Declana.floccosa	0	unparasitized	unparasitized	B
29-Nov-10	47	EC	N	Beilschmiedia.tawa	N	Geometridae	Declana.floccosa	0	unparasitized	unparasitized	B
29-Nov-10	47	EC	N	Metrosideros.perforata	N	Geometridae	Declana.floccosa	0	unparasitized	unparasitized	B
29-Nov-10	47	EC	N	Leucopogon.fasciculatus	N	Geometridae	Declana.floccosa	0	unparasitized	unparasitized	B
29-Nov-10	47	EC	N	Pinus.radiata	N	Geometridae	Declana.floccosa	0	unparasitized	unparasitized	B
29-Nov-10	47	EC	N	Pinus.radiata	N	Geometridae	Declana.floccosa	0	unparasitized	unparasitized	B
29-Nov-10	47	EC	N	Hedycarya.arborea	N	Geometridae	Declana.floccosa	0	unparasitized	unparasitized	B
1-Dec-10	4	EH	N	Helichrysum.dimorphum	N	Geometridae	Declana.floccosa	0	unparasitized	unparasitized	B
1-Dec-10	4	EH	N	Carpodetus.serratus	N	Geometridae	Declana.floccosa	0	unparasitized	unparasitized	B
27-Jan-11	17	EC	N	Kunzea.ericoides	N	Geometridae	Declana.floccosa	0	unparasitized	unparasitized	A
14-Feb-11	4	EH	N	Kunzea.ericoides	N	Geometridae	Declana.floccosa	0	unparasitized	unparasitized	A
14-Feb-11	4	EH	N	Kunzea.ericoides	N	Geometridae	Declana.floccosa	0	unparasitized	unparasitized	A
13-Mar-11	7	EC	N	Elaeocarpus.dentatus	N	Geometridae	Declana.floccosa	0	unparasitized	unparasitized	A
19-Mar-11	4	EC	N	Leucopogon.fasciculatus	N	Geometridae	Declana.floccosa	0	unparasitized	unparasitized	A
14-Oct-10	16	EH	P	Kunzea.ericoides	N	Geometridae	Declana.floccosa	0	unparasitized	unparasitized	B
14-Oct-10	16	EH	P	Kunzea.ericoides	N	Geometridae	Declana.floccosa	0	unparasitized	unparasitized	B
14-Oct-10	16	EH	P	Kunzea.ericoides	N	Geometridae	Declana.floccosa	0	unparasitized	unparasitized	B
14-Oct-10	16	EH	P	Kunzea.ericoides	N	Geometridae	Declana.floccosa	0	unparasitized	unparasitized	B
14-Oct-10	16	EH	P	Kunzea.ericoides	N	Geometridae	Declana.floccosa	0	unparasitized	unparasitized	B
14-Oct-10	16	EH	P	Kunzea.ericoides	N	Geometridae	Declana.floccosa	0	unparasitized	unparasitized	B
14-Oct-10	16	EH	P	Kunzea.ericoides	N	Geometridae	Declana.floccosa	0	unparasitized	unparasitized	B
14-Oct-10	16	EH	P	Kunzea.ericoides	N	Geometridae	Declana.floccosa	0	unparasitized	unparasitized	B
14-Oct-10	16	EH	P	Kunzea.ericoides	N	Geometridae	Declana.floccosa	0	unparasitized	unparasitized	B
14-Oct-10	16	EH	P	Kunzea.ericoides	N	Geometridae	Declana.floccosa	0	unparasitized	unparasitized	B
14-Oct-10	16	EH	P	Kunzea.ericoides	N	Geometridae	Declana.floccosa	0	unparasitized	unparasitized	B
14-Oct-10	16	EH	P	Kunzea.ericoides	Y	Geometridae	Declana.floccosa	0	unparasitized	unparasitized	B
14-Oct-10	16	EH	P	Kunzea.ericoides	Y	Geometridae	Declana.floccosa	0	unparasitized	unparasitized	B
14-Oct-10	16	EH	P	Kunzea.ericoides	Y	Geometridae	Declana.floccosa	0	unparasitized	unparasitized	B
14-Oct-10	16	EH	P	Kunzea.ericoides	Y	Geometridae	Declana.floccosa	0	unparasitized	unparasitized	B
14-Oct-10	16	EC	P	Pinus.radiata	N	Geometridae	Declana.floccosa	0	unparasitized	unparasitized	B
16-Oct-10	12	EC	P	Pinus.radiata	N	Geometridae	Declana.floccosa	0	unparasitized	unparasitized	B
16-Oct-10	12	EC	P	Leycesteria.formosa	N	Geometridae	Declana.floccosa	0	unparasitized	unparasitized	B
16-Oct-10	12	EC	P	Leycesteria.formosa	N	Geometridae	Declana.floccosa	0	unparasitized	unparasitized	B
18-Oct-10	12	EH	P	Pinus.radiata	N	Geometridae	Declana.floccosa	0	unparasitized	unparasitized	B
18-Oct-10	12	EH	P	Pinus.radiata	N	Geometridae	Declana.floccosa	0	unparasitized	unparasitized	B
18-Oct-10	12	EH	P	Ulex.europaeus	N	Geometridae	Declana.floccosa	0	unparasitized	unparasitized	B
20-Oct-10	39	EH	P	Aristotelia.serrata	N	Geometridae	Declana.floccosa	0	unparasitized	unparasitized	B
20-Oct-10	39	EH	P	Aristotelia.serrata	N	Geometridae	Declana.floccosa	0	unparasitized	unparasitized	B
20-Oct-10	39	EH	P	Aristotelia.serrata	N	Geometridae	Declana.floccosa	0	unparasitized	unparasitized	B
20-Oct-10	39	EH	P	Aristotelia.serrata	N	Geometridae	Declana.floccosa	0	unparasitized	unparasitized	B
20-Oct-10	39	EH	P	Aristotelia.serrata	N	Geometridae	Declana.floccosa	0	unparasitized	unparasitized	B
20-Oct-10	39	EH	P	Aristotelia.serrata	N	Geometridae	Declana.floccosa	0	unparasitized	unparasitized	B
23-Oct-10	7	EH	P	Pinus.radiata	N	Geometridae	Declana.floccosa	0	unparasitized	unparasitized	B
23-Oct-10	7	EH	P	Aristotelia.serrata	N	Geometridae	Declana.floccosa	0	unparasitized	unparasitized	B
24-Oct-10	47	EC	P	Pinus.radiata	N	Geometridae	Declana.floccosa	0	unparasitized	unparasitized	B
25-Oct-10	47	EH	P	Kunzea.ericoides	Y	Geometridae	Declana.floccosa	0	unparasitized	unparasitized	B
25-Oct-10	47	EH	P	Kunzea.ericoides	Y	Geometridae	Declana.floccosa	0	unparasitized	unparasitized	B
25-Oct-10	47	EH	P	Kunzea.ericoides	Y	Geometridae	Declana.floccosa	0	unparasitized	unparasitized	B
25-Oct-10	47	EH	P	Kunzea.ericoides	Y	Geometridae	Declana.floccosa	0	unparasitized	unparasitized	B
26-Oct-10	17	EH	P	Carpodetus.serratus	N	Geometridae	Declana.floccosa	0	unparasitized	unparasitized	B
27-Oct-10	17	EC	P	Kunzea.ericoides	N	Geometridae	Declana.floccosa	0	unparasitized	unparasitized	B
27-Oct-10	17	EC	P	Leptospermum.scoparium	N	Geometridae	Declana.floccosa	0	unparasitized	unparasitized	B
27-Oct-10	17	EC	P	Leptospermum.scoparium	N	Geometridae	Declana.floccosa	0	unparasitized	unparasitized	B
27-Oct-10	17	EC	P	Leptospermum.scoparium	N	Geometridae	Declana.floccosa	0	unparasitized	unparasitized	B
27-Oct-10	17	EC	P	Leptospermum.scoparium	N	Geometridae	Declana.floccosa	0	unparasitized	unparasitized	B
27-Oct-10	17	EC	P	Leptospermum.scoparium	N	Geometridae	Declana.floccosa	0	unparasitized	unparasitized	B
27-Oct-10	17	EC	P	Leptospermum.scoparium	N	Geometridae	Declana.floccosa	0	unparasitized	unparasitized	B
27-Oct-10	17	EC	P	Leptospermum.scoparium	N	Geometridae	Declana.floccosa	0	unparasitized	unparasitized	B
27-Oct-10	17	EC	P	Pinus.radiata	N	Geometridae	Declana.floccosa	0	unparasitized	unparasitized	B
27-Oct-10	17	EC	P	Leptospermum.scoparium	N	Geometridae	Declana.floccosa	0	unparasitized	unparasitized	B
28-Oct-10	46	EH	P	Weinmannia.racemosa	Y	Geometridae	Declana.floccosa	0	unparasitized	unparasitized	B
28-Oct-10	46	EH	P	Weinmannia.racemosa	Y	Geometridae	Declana.floccosa	0	unparasitized	unparasitized	B
28-Oct-10	46	EH	P	Fuschia.excorticata	Y	Geometridae	Declana.floccosa	0	unparasitized	unparasitized	B
28-Oct-10	46	EH	P	Fuschia.excorticata	Y	Geometridae	Declana.floccosa	0	unparasitized	unparasitized	B
28-Oct-10	46	EH	P	Pinus.radiata	N	Geometridae	Declana.floccosa	0	unparasitized	unparasitized	B
28-Oct-10	46	EH	P	Pinus.radiata	N	Geometridae	Declana.floccosa	0	unparasitized	unparasitized	B
28-Oct-10	46	EH	P	Pinus.radiata	N	Geometridae	Declana.floccosa	0	unparasitized	unparasitized	B
28-Oct-10	46	EH	P	Kunzea.ericoides	Y	Geometridae	Declana.floccosa	0	unparasitized	unparasitized	B
29-Oct-10	46	EC	P	Pinus.radiata	N	Geometridae	Declana.floccosa	0	unparasitized	unparasitized	B
29-Oct-10	46	EC	P	Carpodetus.serratus	N	Geometridae	Declana.floccosa	0	unparasitized	unparasitized	B
30-Oct-10	4	EH	P	Kunzea.ericoides	N	Geometridae	Declana.floccosa	0	unparasitized	unparasitized	B
30-Oct-10	4	EH	P	Kunzea.ericoides	N	Geometridae	Declana.floccosa	0	unparasitized	unparasitized	B
30-Oct-10	4	EH	P	Kunzea.ericoides	N	Geometridae	Declana.floccosa	0	unparasitized	unparasitized	B
30-Oct-10	4	EH	P	Kunzea.ericoides	N	Geometridae	Declana.floccosa	0	unparasitized	unparasitized	B
30-Oct-10	4	EH	P	Kunzea.ericoides	N	Geometridae	Declana.floccosa	0	unparasitized	unparasitized	B
30-Oct-10	4	EH	P	Kunzea.ericoides	N	Geometridae	Declana.floccosa	0	unparasitized	unparasitized	B
30-Oct-10	4	EH	P	Kunzea.ericoides	N	Geometridae	Declana.floccosa	0	unparasitized	unparasitized	B
30-Oct-10	4	EH	P	Kunzea.ericoides	N	Geometridae	Declana.floccosa	0	unparasitized	unparasitized	B
30-Oct-10	4	EH	P	Carpodetus.serratus	Y	Geometridae	Declana.floccosa	0	unparasitized	unparasitized	B
30-Oct-10	4	EH	P	Pinus.radiata	N	Geometridae	Declana.floccosa	0	unparasitized	unparasitized	B
30-Oct-10	4	EH	P	Kunzea.ericoides	Y	Geometridae	Declana.floccosa	0	unparasitized	unparasitized	B
30-Oct-10	4	EH	P	Kunzea.ericoides	Y	Geometridae	Declana.floccosa	0	unparasitized	unparasitized	B
30-Oct-10	4	EH	P	Kunzea.ericoides	Y	Geometridae	Declana.floccosa	0	unparasitized	unparasitized	B
30-Oct-10	4	EH	P	Kunzea.ericoides	Y	Geometridae	Declana.floccosa	0	unparasitized	unparasitized	B
31-Oct-10	4	EC	P	Pinus.radiata	N	Geometridae	Declana.floccosa	0	unparasitized	unparasitized	B
16-Nov-10	39	EH	P	Aristotelia.serrata	N	Geometridae	Declana.floccosa	0	unparasitized	unparasitized	B
16-Nov-10	39	EH	P	Aristotelia.serrata	N	Geometridae	Declana.floccosa	0	unparasitized	unparasitized	B
17-Nov-10	39	EC	P	Pinus.radiata	N	Geometridae	Declana.floccosa	0	unparasitized	unparasitized	B
17-Nov-10	39	EC	P	Pinus.radiata	N	Geometridae	Declana.floccosa	0	unparasitized	unparasitized	B
17-Nov-10	39	EC	P	Aristotelia.serrata	Y	Geometridae	Declana.floccosa	0	unparasitized	unparasitized	B
17-Nov-10	39	EC	P	Aristotelia.serrata	Y	Geometridae	Declana.floccosa	0	unparasitized	unparasitized	B
17-Nov-10	39	EC	P	Aristotelia.serrata	Y	Geometridae	Declana.floccosa	0	unparasitized	unparasitized	B
17-Nov-10	39	EC	P	Aristotelia.serrata	Y	Geometridae	Declana.floccosa	0	unparasitized	unparasitized	B
17-Nov-10	39	EC	P	Aristotelia.serrata	N	Geometridae	Declana.floccosa	0	unparasitized	unparasitized	B
17-Nov-10	39	EC	P	Carpodetus.serratus	N	Geometridae	Declana.floccosa	0	unparasitized	unparasitized	B
17-Nov-10	39	EC	P	Aristotelia.serrata	N	Geometridae	Declana.floccosa	0	unparasitized	unparasitized	B
17-Nov-10	39	EC	P	Aristotelia.serrata	N	Geometridae	Declana.floccosa	0	unparasitized	unparasitized	B
17-Nov-10	39	EC	P	Pinus.radiata	N	Geometridae	Declana.floccosa	0	unparasitized	unparasitized	B
18-Nov-10	12	EC	P	Pinus.radiata	N	Geometridae	Declana.floccosa	0	unparasitized	unparasitized	B
19-Nov-10	12	EH	P	Ulex.europaeus	N	Geometridae	Declana.floccosa	0	unparasitized	unparasitized	B
19-Nov-10	12	EH	P	Ulex.europaeus	N	Geometridae	Declana.floccosa	0	unparasitized	unparasitized	B
19-Nov-10	12	EH	P	Ulex.europaeus	N	Geometridae	Declana.floccosa	0	unparasitized	unparasitized	B
19-Nov-10	12	EH	P	Ulex.europaeus	N	Geometridae	Declana.floccosa	0	unparasitized	unparasitized	B
19-Nov-10	12	EH	P	Ulex.europaeus	N	Geometridae	Declana.floccosa	0	unparasitized	unparasitized	B
19-Nov-10	12	EH	P	Ulex.europaeus	N	Geometridae	Declana.floccosa	0	unparasitized	unparasitized	B
19-Nov-10	12	EH	P	Ulex.europaeus	N	Geometridae	Declana.floccosa	0	unparasitized	unparasitized	B
19-Nov-10	12	EH	P	Ulex.europaeus	N	Geometridae	Declana.floccosa	0	unparasitized	unparasitized	B
19-Nov-10	12	EH	P	Ulex.europaeus	Y	Geometridae	Declana.floccosa	0	unparasitized	unparasitized	B
19-Nov-10	12	EH	P	Ulex.europaeus	Y	Geometridae	Declana.floccosa	0	unparasitized	unparasitized	B
19-Nov-10	12	EH	P	Pinus.radiata	N	Geometridae	Declana.floccosa	0	unparasitized	unparasitized	B
21-Nov-10	16	EH	P	Kunzea.ericoides	N	Geometridae	Declana.floccosa	0	unparasitized	unparasitized	B
21-Nov-10	16	EH	P	Kunzea.ericoides	Y	Geometridae	Declana.floccosa	0	unparasitized	unparasitized	B
22-Nov-10	16	EC	P	Pinus.radiata	N	Geometridae	Declana.floccosa	0	unparasitized	unparasitized	B
22-Nov-10	16	EC	P	Aristotelia.serrata	Y	Geometridae	Declana.floccosa	0	unparasitized	unparasitized	B
23-Nov-10	17	EC	P	Pinus.radiata	N	Geometridae	Declana.floccosa	0	unparasitized	unparasitized	B
23-Nov-10	17	EC	P	Pinus.radiata	N	Geometridae	Declana.floccosa	0	unparasitized	unparasitized	B
23-Nov-10	17	EC	P	Leucopogon.fasciculatus	N	Geometridae	Declana.floccosa	0	unparasitized	unparasitized	B
23-Nov-10	17	EC	P	Kunzea.ericoides	N	Geometridae	Declana.floccosa	0	unparasitized	unparasitized	B
23-Nov-10	17	EC	P	Kunzea.ericoides	N	Geometridae	Declana.floccosa	0	unparasitized	unparasitized	B
23-Nov-10	17	EC	P	Leptospermum.scoparium	N	Geometridae	Declana.floccosa	0	unparasitized	unparasitized	B
23-Nov-10	17	EC	P	Kunzea.ericoides	N	Geometridae	Declana.floccosa	0	unparasitized	unparasitized	B
23-Nov-10	17	EC	P	Kunzea.ericoides	N	Geometridae	Declana.floccosa	0	unparasitized	unparasitized	B
23-Nov-10	17	EC	P	Kunzea.ericoides	N	Geometridae	Declana.floccosa	0	unparasitized	unparasitized	B
23-Nov-10	17	EC	P	Kunzea.ericoides	N	Geometridae	Declana.floccosa	0	unparasitized	unparasitized	B
23-Nov-10	17	EC	P	Kunzea.ericoides	N	Geometridae	Declana.floccosa	0	unparasitized	unparasitized	B
23-Nov-10	17	EC	P	Leptospermum.scoparium	N	Geometridae	Declana.floccosa	0	unparasitized	unparasitized	B
24-Nov-10	17	EH	P	Pinus.radiata	N	Geometridae	Declana.floccosa	0	unparasitized	unparasitized	B
24-Nov-10	17	EH	P	Pinus.radiata	N	Geometridae	Declana.floccosa	0	unparasitized	unparasitized	B
25-Nov-10	7	EC	P	Ulex.europaeus	N	Geometridae	Declana.floccosa	0	unparasitized	unparasitized	B
25-Nov-10	7	EC	P	Pinus.radiata	N	Geometridae	Declana.floccosa	0	unparasitized	unparasitized	B
26-Nov-10	7	EH	P	Pinus.radiata	N	Geometridae	Declana.floccosa	0	unparasitized	unparasitized	B
26-Nov-10	7	EH	P	Pinus.radiata	N	Geometridae	Declana.floccosa	0	unparasitized	unparasitized	B
26-Nov-10	7	EH	P	Pinus.radiata	N	Geometridae	Declana.floccosa	0	unparasitized	unparasitized	B
26-Nov-10	7	EH	P	Pinus.radiata	N	Geometridae	Declana.floccosa	0	unparasitized	unparasitized	B
26-Nov-10	7	EH	P	Pinus.radiata	N	Geometridae	Declana.floccosa	0	unparasitized	unparasitized	B
26-Nov-10	7	EH	P	Pinus.radiata	N	Geometridae	Declana.floccosa	0	unparasitized	unparasitized	B
26-Nov-10	7	EH	P	Pinus.radiata	N	Geometridae	Declana.floccosa	0	unparasitized	unparasitized	B
26-Nov-10	7	EH	P	Pinus.radiata	N	Geometridae	Declana.floccosa	0	unparasitized	unparasitized	B
26-Nov-10	7	EH	P	Pinus.radiata	N	Geometridae	Declana.floccosa	0	unparasitized	unparasitized	B
26-Nov-10	7	EH	P	Pinus.radiata	N	Geometridae	Declana.floccosa	0	unparasitized	unparasitized	B
26-Nov-10	7	EH	P	Weinmannia.racemosa	N	Geometridae	Declana.floccosa	0	unparasitized	unparasitized	B
27-Nov-10	47	EH	P	Pinus.radiata	N	Geometridae	Declana.floccosa	0	unparasitized	unparasitized	B
27-Nov-10	47	EH	P	Pinus.radiata	N	Geometridae	Declana.floccosa	0	unparasitized	unparasitized	B
27-Nov-10	47	EH	P	Pinus.radiata	N	Geometridae	Declana.floccosa	0	unparasitized	unparasitized	B
27-Nov-10	47	EH	P	Pinus.radiata	Y	Geometridae	Declana.floccosa	0	unparasitized	unparasitized	B
30-Nov-10	4	EC	P	Carpodetus.serratus	Y	Geometridae	Declana.floccosa	0	unparasitized	unparasitized	B
30-Nov-10	4	EC	P	Carpodetus.serratus	Y	Geometridae	Declana.floccosa	0	unparasitized	unparasitized	B
1-Dec-10	4	EH	P	Kunzea.ericoides	N	Geometridae	Declana.floccosa	0	unparasitized	unparasitized	B
1-Dec-10	4	EH	P	Kunzea.ericoides	N	Geometridae	Declana.floccosa	0	unparasitized	unparasitized	B
1-Dec-10	4	EH	P	Pinus.radiata	N	Geometridae	Declana.floccosa	0	unparasitized	unparasitized	B
2-Dec-10	46	EC	P	Kunzea.ericoides	Y	Geometridae	Declana.floccosa	0	unparasitized	unparasitized	B
2-Dec-10	46	EH	P	Pinus.radiata	N	Geometridae	Declana.floccosa	0	unparasitized	unparasitized	B
2-Dec-10	46	EH	P	Carpodetus.serratus	N	Geometridae	Declana.floccosa	0	unparasitized	unparasitized	B
2-Dec-10	46	EC	P	Leucopogon.fasciculatus	Y	Geometridae	Declana.floccosa	0	unparasitized	unparasitized	B
2-Dec-10	46	EC	P	Pinus.radiata	N	Geometridae	Declana.floccosa	0	unparasitized	unparasitized	B
2-Dec-10	46	EC	P	Pinus.radiata	N	Geometridae	Declana.floccosa	0	unparasitized	unparasitized	B
13-Jan-11	39	EC	P	Pinus.radiata	N	Geometridae	Declana.floccosa	0	unparasitized	unparasitized	A
25-Jan-11	47	EC	P	Aristotelia.serrata	N	Geometridae	Declana.floccosa	0	unparasitized	unparasitized	A
27-Jan-11	17	EC	P	Pinus.radiata	N	Geometridae	Declana.floccosa	0	unparasitized	unparasitized	A
27-Jan-11	17	EC	P	Leptospermum.scoparium	N	Geometridae	Declana.floccosa	0	unparasitized	unparasitized	A
2-Feb-11	39	EC	P	Aristotelia.serrata	N	Geometridae	Declana.floccosa	0	unparasitized	unparasitized	A
5-Feb-11	7	EH	P	Pinus.radiata	N	Geometridae	Declana.floccosa	0	unparasitized	unparasitized	A
5-Feb-11	7	EH	P	Pinus.radiata	N	Geometridae	Declana.floccosa	0	unparasitized	unparasitized	A
14-Feb-11	4	EH	P	Kunzea.ericoides	N	Geometridae	Declana.floccosa	0	unparasitized	unparasitized	A
14-Feb-11	4	EH	P	Kunzea.ericoides	Y	Geometridae	Declana.floccosa	0	unparasitized	unparasitized	A
15-Feb-11	4	EC	P	Hedycarya.arborea	Y	Geometridae	Declana.floccosa	0	unparasitized	unparasitized	A
11-Mar-11	7	EH	P	Pinus.radiata	N	Geometridae	Declana.floccosa	0	unparasitized	unparasitized	A
12-Mar-11	7	EC	P	Ulex.europaeus	N	Geometridae	Declana.floccosa	0	unparasitized	unparasitized	A
12-Feb-11	17	EH	N	Kunzea.ericoides	N	Geometridae	Declana.junctilinea	0	unparasitized	unparasitized	A
12-Feb-11	17	EH	N	Kunzea.ericoides	N	Geometridae	Declana.junctilinea	0	unparasitized	unparasitized	A
12-Feb-11	17	EH	N	Kunzea.ericoides	N	Geometridae	Declana.junctilinea	0	unparasitized	unparasitized	A
17-Mar-11	17	EC	N	Leptospermum.scoparium	N	Geometridae	Declana.junctilinea	0	unparasitized	unparasitized	A
27-Nov-10	47	EH	P	Pinus.radiata	N	Geometridae	Declana.junctilinea	0	unparasitized	unparasitized	B
27-Jan-11	17	EC	P	Leptospermum.scoparium	N	Geometridae	Declana.junctilinea	0	unparasitized	unparasitized	A
23-Nov-10	17	EC	N	Leptospermum.scoparium	N	Geometridae	Declana.leptomera	0	unparasitized	unparasitized	B
26-Nov-10	7	EH	N	Leucopogon.fasciculatus	N	Geometridae	Declana.leptomera	0	unparasitized	unparasitized	B
19-Jan-11	7	EH	N	Leucopogon.fasciculatus	N	Geometridae	Declana.leptomera	0	unparasitized	unparasitized	A
20-Jan-11	17	EH	N	Cyathodes.juniperina	N	Geometridae	Declana.leptomera	0	unparasitized	unparasitized	A
13-Mar-11	47	EC	N	Beilschmiedia.tawa	N	Geometridae	Declana.leptomera	0	unparasitized	unparasitized	A
24-Nov-10	17	EH	P	Kunzea.ericoides	N	Geometridae	Declana.leptomera	0	unparasitized	unparasitized	B
24-Nov-10	17	EH	P	Leucopogon.fasciculatus	N	Geometridae	Declana.leptomera	0	unparasitized	unparasitized	B
1-Dec-10	4	EH	P	Kunzea.ericoides	N	Geometridae	Declana.leptomera	0	unparasitized	unparasitized	B
27-Jan-11	17	EC	P	Leptospermum.scoparium	N	Geometridae	Declana.leptomera	0	unparasitized	unparasitized	A
5-Feb-11	7	EH	P	Weinmannia.racemosa	N	Geometridae	Declana.leptomera	0	unparasitized	unparasitized	A
5-Feb-11	7	EH	P	Pinus.radiata	N	Geometridae	Declana.leptomera	0	unparasitized	unparasitized	A
12-Feb-11	17	EH	P	Pinus.radiata	N	Geometridae	Declana.leptomera	0	unparasitized	unparasitized	A
13-Feb-11	17	EC	P	Leptospermum.scoparium	Y	Geometridae	Declana.leptomera	0	unparasitized	unparasitized	A
11-Jan-11	39	EH	N	Melicytus.ramiflorus	N	Tortricidae	Dipterina.imbriferana	0	unparasitized	unparasitized	A
7-Feb-11	7	EC	N	Cyathea.dealbata	Y	Tortricidae	Dipterina.imbriferana	0	unparasitized	unparasitized	A
18-Nov-10	12	EC	N	Nothofagus.solandri	N	Tortricidae	Epichorista.emphanes	0	unparasitized	unparasitized	B
18-Nov-10	12	EC	N	Nothofagus.solandri	N	Tortricidae	Epichorista.emphanes	0	unparasitized	unparasitized	B
18-Nov-10	12	EC	N	Nothofagus.truncata	N	Tortricidae	Epichorista.emphanes	0	unparasitized	unparasitized	B
18-Nov-10	12	EC	N	Nothofagus.truncata	N	Tortricidae	Epichorista.emphanes	0	unparasitized	unparasitized	B
18-Nov-10	12	EC	N	Myrsine.australis	N	Tortricidae	Epichorista.emphanes	0	unparasitized	unparasitized	B
18-Nov-10	12	EC	N	Nothofagus.solandri	N	Tortricidae	Epichorista.emphanes	0	unparasitized	unparasitized	B
18-Nov-10	12	EC	N	Coprosma.robusta	N	Tortricidae	Epichorista.emphanes	0	unparasitized	unparasitized	B
19-Nov-10	12	EH	N	Nothofagus.truncata	N	Tortricidae	Epichorista.emphanes	0	unparasitized	unparasitized	B
2-Dec-10	46	EH	N	Nothofagus.truncata	Y	Tortricidae	Epichorista.emphanes	0	unparasitized	unparasitized	B
2-Dec-10	46	EH	N	Nothofagus.menziesii	N	Tortricidae	Epichorista.emphanes	0	unparasitized	unparasitized	B
8-Mar-11	12	EC	P	Leycesteria.formosa	Y	Tortricidae	Epichorista.hemiona	0	unparasitized	unparasitized	A
24-Nov-10	17	EH	N	Pittosporum.tenuifolium	N	Tortricidae	Epichorista_sl.allogama	0	unparasitized	unparasitized	B
24-Nov-10	17	EH	P	Pittosporum.tenuifolium	Y	Tortricidae	Epichorista_sl.allogama	0	unparasitized	unparasitized	B
25-Oct-10	47	EH	N	Metrosideros.diffusa	N	Tineidae	Erechthias.cf.chionodira	0	unparasitized	unparasitized	B
27-Oct-10	17	EC	N	Blechnum.discolor	N	Noctuidae	Feredayia.graminosa	0	unparasitized	unparasitized	B
16-Nov-10	39	EH	N	Rubus.fruticosus	N	Noctuidae	Feredayia.graminosa	0	unparasitized	unparasitized	B
16-Nov-10	39	EH	P	Coprosma.grandifolia	Y	Noctuidae	Feredayia.graminosa	0	unparasitized	unparasitized	B
15-Jan-11	12	EC	P	Melicytus.ramiflorus	N	Noctuidae	Feredayia.graminosa	0	unparasitized	unparasitized	A
20-Oct-10	39	EH	N	Fuschia.excorticata	N	Geometridae	Gellonia.sp	0	unparasitized	unparasitized	B
20-Oct-10	12	EH	N	Pittosporum.eugenioides	N	Geometridae	Gellonia.sp	0	unparasitized	unparasitized	B
23-Oct-10	7	EH	N	Coprosma.foetidissima	N	Geometridae	Gellonia.sp	0	unparasitized	unparasitized	B
23-Oct-10	7	EH	N	Coprosma.foetidissima	N	Geometridae	Gellonia.sp	0	unparasitized	unparasitized	B
23-Oct-10	7	EH	N	Coprosma.foetidissima	N	Geometridae	Gellonia.sp	0	unparasitized	unparasitized	B
24-Oct-10	47	EC	N	Metrosideros.sp.	N	Geometridae	Gellonia.sp	0	unparasitized	unparasitized	B
24-Oct-10	47	EC	N	Metrosideros.sp.	N	Geometridae	Gellonia.sp	0	unparasitized	unparasitized	B
24-Oct-10	47	EC	N	Metrosideros.sp.	N	Geometridae	Gellonia.sp	0	unparasitized	unparasitized	B
24-Oct-10	47	EC	N	Metrosideros.sp.	N	Geometridae	Gellonia.sp	0	unparasitized	unparasitized	B
25-Oct-10	47	EH	N	Pseudopanax.anomalus	N	Geometridae	Gellonia.sp	0	unparasitized	unparasitized	B
25-Oct-10	47	EH	N	Pseudopanax.anomalus	N	Geometridae	Gellonia.sp	0	unparasitized	unparasitized	B
25-Oct-10	47	EH	N	Coprosma.rhamnoides	N	Geometridae	Gellonia.sp	0	unparasitized	unparasitized	B
26-Oct-10	17	EH	N	Olearia.rani	N	Geometridae	Gellonia.sp	0	unparasitized	unparasitized	B
26-Oct-10	17	EH	N	Olearia.rani	N	Geometridae	Gellonia.sp	0	unparasitized	unparasitized	B
26-Oct-10	17	EH	N	Coprosma.rhamnoides	N	Geometridae	Gellonia.sp	0	unparasitized	unparasitized	B
26-Oct-10	17	EH	N	Coprosma.rhamnoides	N	Geometridae	Gellonia.sp	0	unparasitized	unparasitized	B
26-Oct-10	17	EH	N	Coprosma.rhamnoides	N	Geometridae	Gellonia.sp	0	unparasitized	unparasitized	B
26-Oct-10	17	EH	N	Coprosma.propinqua	N	Geometridae	Gellonia.sp	0	unparasitized	unparasitized	B
26-Oct-10	17	EH	N	Coprosma.propinqua	N	Geometridae	Gellonia.sp	0	unparasitized	unparasitized	B
26-Oct-10	17	EH	N	Coprosma.propinqua	N	Geometridae	Gellonia.sp	0	unparasitized	unparasitized	B
27-Oct-10	17	EC	N	Coprosma.rhamnoides	N	Geometridae	Gellonia.sp	0	unparasitized	unparasitized	B
27-Oct-10	17	EC	N	Coprosma.propinqua	N	Geometridae	Gellonia.sp	0	unparasitized	unparasitized	B
27-Oct-10	17	EC	N	Coprosma.propinqua	N	Geometridae	Gellonia.sp	0	unparasitized	unparasitized	B
27-Oct-10	17	EC	N	Coprosma.propinqua	N	Geometridae	Gellonia.sp	0	unparasitized	unparasitized	B
27-Oct-10	17	EC	N	Coprosma.propinqua	N	Geometridae	Gellonia.sp	0	unparasitized	unparasitized	B
27-Oct-10	17	EC	N	Coprosma.microcarpa	N	Geometridae	Gellonia.sp	0	unparasitized	unparasitized	B
27-Oct-10	17	EC	N	Coprosma.microcarpa	N	Geometridae	Gellonia.sp	0	unparasitized	unparasitized	B
29-Oct-10	46	EC	N	Coprosma.propinqua	N	Geometridae	Gellonia.sp	0	unparasitized	unparasitized	B
28-Oct-10	46	EH	N	Coprosma.propinqua	N	Geometridae	Gellonia.sp	0	unparasitized	unparasitized	B
28-Oct-10	46	EH	N	Coprosma.rhamnoides	Y	Geometridae	Gellonia.sp	0	unparasitized	unparasitized	B
28-Oct-10	46	EH	N	Weinmannia.racemosa	Y	Geometridae	Gellonia.sp	0	unparasitized	unparasitized	B
29-Oct-10	46	EC	N	Coprosma.propinqua	N	Geometridae	Gellonia.sp	0	unparasitized	unparasitized	B
29-Oct-10	46	EC	N	Coprosma.propinqua	N	Geometridae	Gellonia.sp	0	unparasitized	unparasitized	B
29-Oct-10	46	EC	N	Coprosma.propinqua	N	Geometridae	Gellonia.sp	0	unparasitized	unparasitized	B
29-Oct-10	46	EC	N	Coprosma.propinqua	N	Geometridae	Gellonia.sp	0	unparasitized	unparasitized	B
31-Oct-10	4	EC	N	Carpodetus.serratus	Y	Geometridae	Gellonia.sp	0	unparasitized	unparasitized	B
31-Oct-10	4	EC	N	Carpodetus.serratus	Y	Geometridae	Gellonia.sp	0	unparasitized	unparasitized	B
31-Oct-10	4	EC	N	Carpodetus.serratus	Y	Geometridae	Gellonia.sp	0	unparasitized	unparasitized	B
31-Oct-10	4	EC	N	Carpodetus.serratus	Y	Geometridae	Gellonia.sp	0	unparasitized	unparasitized	B
31-Oct-10	4	EC	N	Coprosma.rhamnoides	Y	Geometridae	Gellonia.sp	0	unparasitized	unparasitized	B
31-Oct-10	4	EC	N	Coprosma.rhamnoides	Y	Geometridae	Gellonia.sp	0	unparasitized	unparasitized	B
16-Nov-10	39	EH	N	Melicytus.ramiflorus	N	Geometridae	Gellonia.sp	0	unparasitized	unparasitized	B
16-Nov-10	39	EH	N	Coprosma.grandifolia	N	Geometridae	Gellonia.sp	0	unparasitized	unparasitized	B
18-Nov-10	12	EC	N	Ulex.europaeus	N	Geometridae	Gellonia.sp	0	unparasitized	unparasitized	B
23-Nov-10	17	EC	N	Coprosma.rhamnoides	N	Geometridae	Gellonia.sp	0	unparasitized	unparasitized	B
23-Nov-10	17	EC	N	Pimelea.gnidia	N	Geometridae	Gellonia.sp	0	unparasitized	unparasitized	B
23-Nov-10	17	EC	N	Pimelea.gnidia	N	Geometridae	Gellonia.sp	0	unparasitized	unparasitized	B
24-Nov-10	17	EH	N	Coprosma.propinqua	N	Geometridae	Gellonia.sp	0	unparasitized	unparasitized	B
24-Nov-10	17	EH	N	Coprosma.propinqua	N	Geometridae	Gellonia.sp	0	unparasitized	unparasitized	B
24-Nov-10	17	EH	N	Coprosma.grandifolia	N	Geometridae	Gellonia.sp	0	unparasitized	unparasitized	B
24-Nov-10	17	EH	N	Coprosma.microcarpa	N	Geometridae	Gellonia.sp	0	unparasitized	unparasitized	B
24-Nov-10	17	EH	N	Weinmannia.racemosa	N	Geometridae	Gellonia.sp	0	unparasitized	unparasitized	B
26-Nov-10	7	EH	N	Weinmannia.racemosa	N	Geometridae	Gellonia.sp	0	unparasitized	unparasitized	B
26-Nov-10	7	EH	N	Carpodetus.serratus	N	Geometridae	Gellonia.sp	0	unparasitized	unparasitized	B
27-Nov-10	47	EH	N	Carpodetus.serratus	N	Geometridae	Gellonia.sp	0	unparasitized	unparasitized	B
27-Nov-10	47	EH	N	Coprosma.rhamnoides	Y	Geometridae	Gellonia.sp	0	unparasitized	unparasitized	B
29-Nov-10	47	EC	N	Cyathea.dealbata	N	Geometridae	Gellonia.sp	0	unparasitized	unparasitized	B
29-Nov-10	47	EC	N	Metrosideros.perforata	N	Geometridae	Gellonia.sp	0	unparasitized	unparasitized	B
29-Nov-10	47	EC	N	Melicytus.ramiflorus	N	Geometridae	Gellonia.sp	0	unparasitized	unparasitized	B
2-Dec-10	46	EC	N	Coprosma.propinqua	N	Geometridae	Gellonia.sp	0	unparasitized	unparasitized	B
14-Oct-10	16	EC	P	Melicytus.ramiflorus	N	Geometridae	Gellonia.sp	0	unparasitized	unparasitized	B
24-Oct-10	47	EC	P	Coprosma.rhamnoides	Y	Geometridae	Gellonia.sp	0	unparasitized	unparasitized	B
25-Oct-10	47	EH	P	Pseudopanax.anomalus	Y	Geometridae	Gellonia.sp	0	unparasitized	unparasitized	B
25-Oct-10	47	EH	P	Carpodetus.serratus	N	Geometridae	Gellonia.sp	0	unparasitized	unparasitized	B
26-Oct-10	17	EH	P	Coprosma.propinqua	Y	Geometridae	Gellonia.sp	0	unparasitized	unparasitized	B
26-Oct-10	17	EH	P	Coprosma.propinqua	Y	Geometridae	Gellonia.sp	0	unparasitized	unparasitized	B
26-Oct-10	17	EH	P	Coprosma.propinqua	Y	Geometridae	Gellonia.sp	0	unparasitized	unparasitized	B
26-Oct-10	17	EH	P	Carpodetus.serratus	N	Geometridae	Gellonia.sp	0	unparasitized	unparasitized	B
26-Oct-10	17	EH	P	Coprosma.propinqua	N	Geometridae	Gellonia.sp	0	unparasitized	unparasitized	B
27-Oct-10	17	EC	P	Kunzea.ericoides	N	Geometridae	Gellonia.sp	0	unparasitized	unparasitized	B
28-Oct-10	46	EH	P	Coprosma.rhamnoides	N	Geometridae	Gellonia.sp	0	unparasitized	unparasitized	B
30-Oct-10	4	EH	P	Melicytus.ramiflorus	N	Geometridae	Gellonia.sp	0	unparasitized	unparasitized	B
31-Oct-10	4	EC	P	Carpodetus.serratus	N	Geometridae	Gellonia.sp	0	unparasitized	unparasitized	B
31-Oct-10	4	EC	P	Carpodetus.serratus	N	Geometridae	Gellonia.sp	0	unparasitized	unparasitized	B
31-Oct-10	4	EC	P	Carpodetus.serratus	N	Geometridae	Gellonia.sp	0	unparasitized	unparasitized	B
31-Oct-10	4	EC	P	Melicytus.ramiflorus	Y	Geometridae	Gellonia.sp	0	unparasitized	unparasitized	B
31-Oct-10	4	EC	P	Aristotelia.serrata	Y	Geometridae	Gellonia.sp	0	unparasitized	unparasitized	B
31-Oct-10	4	EC	P	Aristotelia.serrata	Y	Geometridae	Gellonia.sp	0	unparasitized	unparasitized	B
31-Oct-10	4	EC	P	Coprosma.rhamnoides	Y	Geometridae	Gellonia.sp	0	unparasitized	unparasitized	B
31-Oct-10	4	EC	P	Coprosma.rhamnoides	Y	Geometridae	Gellonia.sp	0	unparasitized	unparasitized	B
16-Nov-10	39	EH	P	?	Y	Geometridae	Gellonia.sp	0	unparasitized	unparasitized	B
16-Nov-10	39	EH	P	Coprosma.grandifolia	Y	Geometridae	Gellonia.sp	0	unparasitized	unparasitized	B
16-Nov-10	39	EH	P	Rubus.fruticosus	Y	Geometridae	Gellonia.sp	0	unparasitized	unparasitized	B
16-Nov-10	39	EH	P	Melicytus.ramiflorus	N	Geometridae	Gellonia.sp	0	unparasitized	unparasitized	B
16-Nov-10	39	EH	P	Coprosma.grandifolia	N	Geometridae	Gellonia.sp	0	unparasitized	unparasitized	B
16-Nov-10	39	EH	P	Rubus.fruticosus	N	Geometridae	Gellonia.sp	0	unparasitized	unparasitized	B
17-Nov-10	39	EC	P	Aristotelia.serrata	N	Geometridae	Gellonia.sp	0	unparasitized	unparasitized	B
23-Nov-10	17	EC	P	Leptospermum.scoparium	N	Geometridae	Gellonia.sp	0	unparasitized	unparasitized	B
25-Nov-10	7	EC	P	Melicytus.ramiflorus	N	Geometridae	Gellonia.sp	0	unparasitized	unparasitized	B
25-Nov-10	7	EC	P	Melicytus.ramiflorus	N	Geometridae	Gellonia.sp	0	unparasitized	unparasitized	B
26-Nov-10	7	EH	P	Griselinia.littoralis	N	Geometridae	Gellonia.sp	0	unparasitized	unparasitized	B
26-Nov-10	7	EH	P	Griselinia.littoralis	N	Geometridae	Gellonia.sp	0	unparasitized	unparasitized	B
26-Nov-10	7	EH	P	Aristotelia.serrata	N	Geometridae	Gellonia.sp	0	unparasitized	unparasitized	B
26-Nov-10	7	EH	P	Carpodetus.serratus	N	Geometridae	Gellonia.sp	0	unparasitized	unparasitized	B
27-Nov-10	47	EH	P	Carpodetus.serratus	N	Geometridae	Gellonia.sp	0	unparasitized	unparasitized	B
27-Nov-10	47	EH	P	Coprosma.rhamnoides	Y	Geometridae	Gellonia.sp	0	unparasitized	unparasitized	B
30-Nov-10	4	EC	P	Crataegis.monogyna	N	Geometridae	Gellonia.sp	0	unparasitized	unparasitized	B
2-Dec-10	46	EC	P	Carpodetus.serratus	N	Geometridae	Gellonia.sp	0	unparasitized	unparasitized	B
2-Dec-10	46	EC	P	Carpodetus.serratus	Y	Geometridae	Gellonia.sp	0	unparasitized	unparasitized	B
2-Dec-10	46	EC	P	Erica.lusitanica	Y	Geometridae	Gellonia.sp	0	unparasitized	unparasitized	B
2-Dec-10	46	EC	P	Kunzea.ericoides	Y	Geometridae	Gellonia.sp	0	unparasitized	unparasitized	B
1-Feb-11	39	EH	P	Pinus.radiata	N	Geometridae	Gellonia.sp	0	unparasitized	unparasitized	A
6-Feb-11	16	EC	P	Carpodetus.serratus	N	Geometridae	Gellonia.sp	0	unparasitized	unparasitized	A
11-Mar-11	7	EH	P	Carpodetus.serratus	N	Geometridae	Gellonia.sp	0	unparasitized	unparasitized	A
12-Mar-11	7	EC	P	Melicytus.ramiflorus	N	Geometridae	Gellonia.sp	0	unparasitized	unparasitized	A
25-Jan-11	12	EH	N	Cyathea.sp.	N	Noctuidae	Graphania.chlorodonta	0	unparasitized	unparasitized	A
26-Nov-10	7	EH	P	Weinmannia.racemosa	N	Noctuidae	Graphania.phricias	0	unparasitized	unparasitized	B
25-Nov-10	7	EC	P	Ulex.europaeus	Y	Noctuidae	Graphania.plena	0	unparasitized	unparasitized	B
25-Nov-10	7	EC	P	Pinus.radiata	N	Noctuidae	Graphania.plena	0	unparasitized	unparasitized	B
12-Feb-11	17	EH	P	Pinus.radiata	N	Noctuidae	Graphania.prionistis	0	unparasitized	unparasitized	A
23-Mar-11	4	EH	P	Kunzea.ericoides	Y	Noctuidae	Graphania.prionistis	0	unparasitized	unparasitized	A
23-Oct-10	7	EH	N	Blechnum.discolor	N	Noctuidae	Graphania.ustistriga	0	unparasitized	unparasitized	B
27-Nov-10	47	EH	P	Helichrysum.sp.	Y	Noctuidae	Graphania.ustistriga	0	unparasitized	unparasitized	B
22-Nov-10	16	EH	N	Kunzea.ericoides	Y	Carposinidae	Heterocrossa.sp.indet.A	0	unparasitized	unparasitized	B
22-Nov-10	16	EH	N	Kunzea.ericoides	Y	Carposinidae	Heterocrossa.sp.indet.A	0	unparasitized	unparasitized	B
22-Nov-10	16	EH	N	Kunzea.ericoides	Y	Carposinidae	Heterocrossa.sp.indet.A	0	unparasitized	unparasitized	B
1-Dec-10	4	EH	N	Kunzea.ericoides	N	Carposinidae	Heterocrossa.sp.indet.A	0	unparasitized	unparasitized	B
1-Dec-10	4	EH	N	Kunzea.ericoides	N	Carposinidae	Heterocrossa.sp.indet.A	0	unparasitized	unparasitized	B
1-Dec-10	4	EH	N	Kunzea.ericoides	N	Carposinidae	Heterocrossa.sp.indet.A	0	unparasitized	unparasitized	B
1-Dec-10	4	EH	N	Kunzea.ericoides	N	Carposinidae	Heterocrossa.sp.indet.A	0	unparasitized	unparasitized	B
1-Dec-10	4	EH	N	Kunzea.ericoides	N	Carposinidae	Heterocrossa.sp.indet.A	0	unparasitized	unparasitized	B
1-Dec-10	4	EH	N	Kunzea.ericoides	N	Carposinidae	Heterocrossa.sp.indet.A	0	unparasitized	unparasitized	B
21-Nov-10	16	EH	P	Kunzea.ericoides	N	Carposinidae	Heterocrossa.sp.indet.A	0	unparasitized	unparasitized	B
21-Nov-10	16	EH	P	Kunzea.ericoides	N	Carposinidae	Heterocrossa.sp.indet.A	0	unparasitized	unparasitized	B
21-Nov-10	16	EH	P	Kunzea.ericoides	N	Carposinidae	Heterocrossa.sp.indet.A	0	unparasitized	unparasitized	B
21-Nov-10	16	EH	P	Kunzea.ericoides	N	Carposinidae	Heterocrossa.sp.indet.A	0	unparasitized	unparasitized	B
21-Nov-10	16	EH	P	Kunzea.ericoides	N	Carposinidae	Heterocrossa.sp.indet.A	0	unparasitized	unparasitized	B
21-Nov-10	16	EH	P	Kunzea.ericoides	N	Carposinidae	Heterocrossa.sp.indet.A	0	unparasitized	unparasitized	B
21-Nov-10	16	EH	P	Kunzea.ericoides	N	Carposinidae	Heterocrossa.sp.indet.A	0	unparasitized	unparasitized	B
21-Nov-10	16	EH	P	Kunzea.ericoides	N	Carposinidae	Heterocrossa.sp.indet.A	0	unparasitized	unparasitized	B
21-Nov-10	16	EH	P	Kunzea.ericoides	N	Carposinidae	Heterocrossa.sp.indet.A	0	unparasitized	unparasitized	B
21-Nov-10	16	EH	P	Kunzea.ericoides	N	Carposinidae	Heterocrossa.sp.indet.A	0	unparasitized	unparasitized	B
21-Nov-10	16	EH	P	Kunzea.ericoides	N	Carposinidae	Heterocrossa.sp.indet.A	0	unparasitized	unparasitized	B
21-Nov-10	16	EH	P	Kunzea.ericoides	N	Carposinidae	Heterocrossa.sp.indet.A	0	unparasitized	unparasitized	B
21-Nov-10	16	EH	P	Kunzea.ericoides	N	Carposinidae	Heterocrossa.sp.indet.A	0	unparasitized	unparasitized	B
21-Nov-10	16	EH	P	Kunzea.ericoides	N	Carposinidae	Heterocrossa.sp.indet.A	0	unparasitized	unparasitized	B
21-Nov-10	16	EH	P	Kunzea.ericoides	N	Carposinidae	Heterocrossa.sp.indet.A	0	unparasitized	unparasitized	B
21-Nov-10	16	EH	P	Kunzea.ericoides	N	Carposinidae	Heterocrossa.sp.indet.A	0	unparasitized	unparasitized	B
21-Nov-10	16	EH	P	Kunzea.ericoides	N	Carposinidae	Heterocrossa.sp.indet.A	0	unparasitized	unparasitized	B
21-Nov-10	16	EH	P	Kunzea.ericoides	N	Carposinidae	Heterocrossa.sp.indet.A	0	unparasitized	unparasitized	B
21-Nov-10	16	EH	P	Kunzea.ericoides	N	Carposinidae	Heterocrossa.sp.indet.A	0	unparasitized	unparasitized	B
21-Nov-10	16	EH	P	Kunzea.ericoides	N	Carposinidae	Heterocrossa.sp.indet.A	0	unparasitized	unparasitized	B
21-Nov-10	16	EH	P	Kunzea.ericoides	N	Carposinidae	Heterocrossa.sp.indet.A	0	unparasitized	unparasitized	B
21-Nov-10	16	EH	P	Kunzea.ericoides	N	Carposinidae	Heterocrossa.sp.indet.A	0	unparasitized	unparasitized	B
21-Nov-10	16	EH	P	Kunzea.ericoides	N	Carposinidae	Heterocrossa.sp.indet.A	0	unparasitized	unparasitized	B
21-Nov-10	16	EH	P	Kunzea.ericoides	N	Carposinidae	Heterocrossa.sp.indet.A	0	unparasitized	unparasitized	B
21-Nov-10	16	EH	P	Kunzea.ericoides	N	Carposinidae	Heterocrossa.sp.indet.A	0	unparasitized	unparasitized	B
21-Nov-10	16	EH	P	Kunzea.ericoides	N	Carposinidae	Heterocrossa.sp.indet.A	0	unparasitized	unparasitized	B
21-Nov-10	16	EH	P	Kunzea.ericoides	N	Carposinidae	Heterocrossa.sp.indet.A	0	unparasitized	unparasitized	B
21-Nov-10	16	EH	P	Kunzea.ericoides	N	Carposinidae	Heterocrossa.sp.indet.A	0	unparasitized	unparasitized	B
21-Nov-10	16	EH	P	Kunzea.ericoides	N	Carposinidae	Heterocrossa.sp.indet.A	0	unparasitized	unparasitized	B
21-Nov-10	16	EH	P	Kunzea.ericoides	N	Carposinidae	Heterocrossa.sp.indet.A	0	unparasitized	unparasitized	B
21-Nov-10	16	EH	P	Kunzea.ericoides	N	Carposinidae	Heterocrossa.sp.indet.A	0	unparasitized	unparasitized	B
21-Nov-10	16	EH	P	Kunzea.ericoides	N	Carposinidae	Heterocrossa.sp.indet.A	0	unparasitized	unparasitized	B
21-Nov-10	16	EH	P	Kunzea.ericoides	N	Carposinidae	Heterocrossa.sp.indet.A	0	unparasitized	unparasitized	B
21-Nov-10	16	EH	P	Kunzea.ericoides	N	Carposinidae	Heterocrossa.sp.indet.A	0	unparasitized	unparasitized	B
21-Nov-10	16	EH	P	Kunzea.ericoides	N	Carposinidae	Heterocrossa.sp.indet.A	0	unparasitized	unparasitized	B
21-Nov-10	16	EH	P	Kunzea.ericoides	N	Carposinidae	Heterocrossa.sp.indet.A	0	unparasitized	unparasitized	B
21-Nov-10	16	EH	P	Kunzea.ericoides	N	Carposinidae	Heterocrossa.sp.indet.A	0	unparasitized	unparasitized	B
21-Nov-10	16	EH	P	Kunzea.ericoides	N	Carposinidae	Heterocrossa.sp.indet.A	0	unparasitized	unparasitized	B
21-Nov-10	16	EH	P	Kunzea.ericoides	N	Carposinidae	Heterocrossa.sp.indet.A	0	unparasitized	unparasitized	B
21-Nov-10	16	EH	P	Kunzea.ericoides	N	Carposinidae	Heterocrossa.sp.indet.A	0	unparasitized	unparasitized	B
21-Nov-10	16	EH	P	Kunzea.ericoides	N	Carposinidae	Heterocrossa.sp.indet.A	0	unparasitized	unparasitized	B
21-Nov-10	16	EH	P	Kunzea.ericoides	N	Carposinidae	Heterocrossa.sp.indet.A	0	unparasitized	unparasitized	B
21-Nov-10	16	EH	P	Leptospermum.scoparium	N	Carposinidae	Heterocrossa.sp.indet.A	0	unparasitized	unparasitized	B
21-Nov-10	16	EH	P	Leptospermum.scoparium	N	Carposinidae	Heterocrossa.sp.indet.A	0	unparasitized	unparasitized	B
21-Nov-10	16	EH	P	Leptospermum.scoparium	N	Carposinidae	Heterocrossa.sp.indet.A	0	unparasitized	unparasitized	B
21-Nov-10	16	EH	P	Leptospermum.scoparium	N	Carposinidae	Heterocrossa.sp.indet.A	0	unparasitized	unparasitized	B
21-Nov-10	16	EH	P	Leptospermum.scoparium	N	Carposinidae	Heterocrossa.sp.indet.A	0	unparasitized	unparasitized	B
21-Nov-10	16	EH	P	Kunzea.ericoides	Y	Carposinidae	Heterocrossa.sp.indet.A	0	unparasitized	unparasitized	B
21-Nov-10	16	EH	P	Kunzea.ericoides	Y	Carposinidae	Heterocrossa.sp.indet.A	0	unparasitized	unparasitized	B
29-Nov-10	47	EC	P	Kunzea.ericoides	Y	Carposinidae	Heterocrossa.sp.indet.A	0	unparasitized	unparasitized	B
29-Nov-10	47	EC	P	Kunzea.ericoides	Y	Carposinidae	Heterocrossa.sp.indet.A	0	unparasitized	unparasitized	B
1-Dec-10	4	EH	P	Kunzea.ericoides	N	Carposinidae	Heterocrossa.sp.indet.A	0	unparasitized	unparasitized	B
1-Dec-10	4	EH	P	Kunzea.ericoides	N	Carposinidae	Heterocrossa.sp.indet.A	0	unparasitized	unparasitized	B
1-Dec-10	4	EH	P	Kunzea.ericoides	N	Carposinidae	Heterocrossa.sp.indet.A	0	unparasitized	unparasitized	B
1-Dec-10	4	EH	P	Kunzea.ericoides	N	Carposinidae	Heterocrossa.sp.indet.A	0	unparasitized	unparasitized	B
1-Dec-10	4	EH	P	Kunzea.ericoides	N	Carposinidae	Heterocrossa.sp.indet.A	0	unparasitized	unparasitized	B
1-Dec-10	4	EH	P	Kunzea.ericoides	N	Carposinidae	Heterocrossa.sp.indet.A	0	unparasitized	unparasitized	B
1-Dec-10	4	EH	P	Kunzea.ericoides	N	Carposinidae	Heterocrossa.sp.indet.A	0	unparasitized	unparasitized	B
1-Dec-10	4	EH	P	Kunzea.ericoides	N	Carposinidae	Heterocrossa.sp.indet.A	0	unparasitized	unparasitized	B
1-Dec-10	4	EH	P	Kunzea.ericoides	N	Carposinidae	Heterocrossa.sp.indet.A	0	unparasitized	unparasitized	B
1-Dec-10	4	EH	P	Kunzea.ericoides	N	Carposinidae	Heterocrossa.sp.indet.A	0	unparasitized	unparasitized	B
1-Dec-10	4	EH	P	Kunzea.ericoides	N	Carposinidae	Heterocrossa.sp.indet.A	0	unparasitized	unparasitized	B
1-Dec-10	4	EH	P	Kunzea.ericoides	N	Carposinidae	Heterocrossa.sp.indet.A	0	unparasitized	unparasitized	B
1-Dec-10	4	EH	P	Kunzea.ericoides	N	Carposinidae	Heterocrossa.sp.indet.A	0	unparasitized	unparasitized	B
1-Dec-10	4	EH	P	Kunzea.ericoides	N	Carposinidae	Heterocrossa.sp.indet.A	0	unparasitized	unparasitized	B
1-Dec-10	4	EH	P	Kunzea.ericoides	N	Carposinidae	Heterocrossa.sp.indet.A	0	unparasitized	unparasitized	B
1-Dec-10	4	EH	P	Kunzea.ericoides	N	Carposinidae	Heterocrossa.sp.indet.A	0	unparasitized	unparasitized	B
1-Dec-10	4	EH	P	Pinus.radiata	N	Carposinidae	Heterocrossa.sp.indet.A	0	unparasitized	unparasitized	B
2-Dec-10	46	EH	P	Kunzea.ericoides	Y	Carposinidae	Heterocrossa.sp.indet.A	0	unparasitized	unparasitized	B
2-Dec-10	46	EH	P	Kunzea.ericoides	Y	Carposinidae	Heterocrossa.sp.indet.A	0	unparasitized	unparasitized	B
2-Dec-10	46	EH	P	Kunzea.ericoides	Y	Carposinidae	Heterocrossa.sp.indet.A	0	unparasitized	unparasitized	B
2-Dec-10	46	EH	P	Kunzea.ericoides	Y	Carposinidae	Heterocrossa.sp.indet.A	0	unparasitized	unparasitized	B
2-Dec-10	46	EH	P	Kunzea.ericoides	Y	Carposinidae	Heterocrossa.sp.indet.A	0	unparasitized	unparasitized	B
2-Dec-10	46	EH	P	Kunzea.ericoides	Y	Carposinidae	Heterocrossa.sp.indet.A	0	unparasitized	unparasitized	B
2-Dec-10	46	EC	P	Kunzea.ericoides	Y	Carposinidae	Heterocrossa.sp.indet.A	0	unparasitized	unparasitized	B
2-Dec-10	46	EH	P	Kunzea.ericoides	Y	Carposinidae	Heterocrossa.sp.indet.A	0	unparasitized	unparasitized	B
2-Dec-10	46	EH	P	Kunzea.ericoides	Y	Carposinidae	Heterocrossa.sp.indet.A	0	unparasitized	unparasitized	B
2-Dec-10	46	EH	P	Kunzea.ericoides	Y	Carposinidae	Heterocrossa.sp.indet.A	0	unparasitized	unparasitized	B
2-Dec-10	46	EH	P	Kunzea.ericoides	Y	Carposinidae	Heterocrossa.sp.indet.A	0	unparasitized	unparasitized	B
2-Dec-10	46	EH	P	Kunzea.ericoides	Y	Carposinidae	Heterocrossa.sp.indet.A	0	unparasitized	unparasitized	B
2-Dec-10	46	EH	P	Kunzea.ericoides	Y	Carposinidae	Heterocrossa.sp.indet.A	0	unparasitized	unparasitized	B
2-Dec-10	46	EH	P	Kunzea.ericoides	Y	Carposinidae	Heterocrossa.sp.indet.A	0	unparasitized	unparasitized	B
21-Nov-10	16	EH	P	Kunzea.ericoides	N	Carposinidae	Heterocrossa.sp.indet.A	0	unparasitized	unparasitized	B
29-Nov-10	47	EC	P	Kunzea.ericoides	Y	Carposinidae	Heterocrossa.sp.indet.A	0	unparasitized	unparasitized	B
22-Nov-10	16	EH	N	Kunzea.ericoides	Y	Carposinidae	Heterocrossa.sp.indet.C	0	unparasitized	unparasitized	B
16-Jan-11	16	EH	P	Kunzea.ericoides	N	Tortricidae	Holocola.dolopaea	0	unparasitized	unparasitized	A
22-Nov-10	16	EH	N	Kunzea.ericoides	Y	Tortricidae	Holocola.parthenia	0	unparasitized	unparasitized	B
21-Nov-10	16	EH	P	Kunzea.ericoides	N	Tortricidae	Holocola.parthenia	0	unparasitized	unparasitized	B
21-Nov-10	16	EH	P	Kunzea.ericoides	N	Tortricidae	Holocola.parthenia	0	unparasitized	unparasitized	B
21-Nov-10	16	EH	P	Kunzea.ericoides	N	Tortricidae	Holocola.parthenia	0	unparasitized	unparasitized	B
21-Nov-10	16	EH	P	Kunzea.ericoides	N	Tortricidae	Holocola.parthenia	0	unparasitized	unparasitized	B
21-Nov-10	16	EH	P	Kunzea.ericoides	N	Tortricidae	Holocola.parthenia	0	unparasitized	unparasitized	B
21-Nov-10	16	EH	P	Kunzea.ericoides	Y	Tortricidae	Holocola.parthenia	0	unparasitized	unparasitized	B
1-Dec-10	4	EH	P	Kunzea.ericoides	N	Tortricidae	Holocola.parthenia	0	unparasitized	unparasitized	B
2-Dec-10	46	EC	P	Kunzea.ericoides	Y	Tortricidae	Holocola.parthenia	0	unparasitized	unparasitized	B
2-Dec-10	46	EC	P	Kunzea.ericoides	Y	Tortricidae	Holocola.parthenia	0	unparasitized	unparasitized	B
2-Dec-10	46	EH	P	Kunzea.ericoides	Y	Tortricidae	Holocola.parthenia	0	unparasitized	unparasitized	B
2-Dec-10	46	EH	P	Kunzea.ericoides	Y	Tortricidae	Holocola.parthenia	0	unparasitized	unparasitized	B
2-Dec-10	46	EC	P	Kunzea.ericoides	Y	Tortricidae	Holocola.parthenia	0	unparasitized	unparasitized	B
2-Dec-10	46	EC	P	Kunzea.ericoides	Y	Tortricidae	Holocola.parthenia	0	unparasitized	unparasitized	B
2-Dec-10	46	EC	P	Kunzea.ericoides	Y	Tortricidae	Holocola.parthenia	0	unparasitized	unparasitized	B
2-Dec-10	46	EC	P	Leucopogon.fasciculatus	Y	Tortricidae	Holocola.parthenia	0	unparasitized	unparasitized	B
2-Dec-10	46	EC	P	Leucopogon.fasciculatus	Y	Tortricidae	Holocola.parthenia	0	unparasitized	unparasitized	B
2-Dec-10	46	EH	P	Kunzea.ericoides	Y	Tortricidae	Holocola.parthenia	0	unparasitized	unparasitized	B
20-Mar-11	46	EH	P	Blechnum.discolor	N	Geometridae	Ischalis.gallaria	0	unparasitized	unparasitized	A
15-Oct-10	16	EC	N	Asplenium.bulbiferum	Y	Geometridae	Ischalis.nelsonaria	0	unparasitized	unparasitized	B
30-Nov-10	4	EC	N	Cyathea.dealbata	N	Geometridae	Ischalis.variabilis	0	unparasitized	unparasitized	B
2-Dec-10	46	EC	N	Cyathea.sp.	Y	Geometridae	Ischalis.variabilis	0	unparasitized	unparasitized	B
21-Mar-11	46	EC	N	Cyathea.smithii	N	Geometridae	Ischalis.variabilis	0	unparasitized	unparasitized	A
23-Mar-11	4	EH	N	Pteridium.aquilinum.esculentum	N	Psychidae	Lepidoscia.heliochares	0	unparasitized	unparasitized	A
26-Oct-10	17	EH	N	Coprosma.propinqua	N	Tortricidae	Leucotenes.coprosmae	0	unparasitized	unparasitized	B
27-Oct-10	17	EC	N	Coprosma.microcarpa	N	Tortricidae	Leucotenes.coprosmae	0	unparasitized	unparasitized	B
29-Oct-10	46	EC	N	Coprosma.propinqua	N	Tortricidae	Leucotenes.coprosmae	0	unparasitized	unparasitized	B
29-Oct-10	46	EC	N	Coprosma.propinqua	N	Tortricidae	Leucotenes.coprosmae	0	unparasitized	unparasitized	B
2-Dec-10	46	EC	N	Coprosma.propinqua	N	Tortricidae	Leucotenes.coprosmae	0	unparasitized	unparasitized	B
26-Oct-10	17	EH	P	Olearia.rani	N	Tortricidae	Leucotenes.coprosmae	0	unparasitized	unparasitized	B
26-Oct-10	17	EH	P	Coprosma.propinqua	N	Tortricidae	Leucotenes.coprosmae	0	unparasitized	unparasitized	B
26-Oct-10	17	EH	P	Coprosma.propinqua	N	Tortricidae	Leucotenes.coprosmae	0	unparasitized	unparasitized	B
23-Nov-10	17	EC	P	Coprosma.propinqua	N	Tortricidae	Leucotenes.coprosmae	0	unparasitized	unparasitized	B
23-Nov-10	17	EC	P	Coprosma.propinqua	N	Tortricidae	Leucotenes.coprosmae	0	unparasitized	unparasitized	B
23-Nov-10	17	EC	P	Coprosma.propinqua	N	Tortricidae	Leucotenes.coprosmae	0	unparasitized	unparasitized	B
23-Nov-10	17	EC	P	Coprosma.propinqua	N	Tortricidae	Leucotenes.coprosmae	0	unparasitized	unparasitized	B
24-Nov-10	17	EH	P	Coprosma.rhamnoides	N	Tortricidae	Leucotenes.coprosmae	0	unparasitized	unparasitized	B
24-Nov-10	17	EH	P	Coprosma.propinqua	N	Tortricidae	Leucotenes.coprosmae	0	unparasitized	unparasitized	B
24-Nov-10	17	EH	P	Coprosma.propinqua	Y	Tortricidae	Leucotenes.coprosmae	0	unparasitized	unparasitized	B
19-Oct-10	7	EC	P	Melicytus.ramiflorus	N	Psychidae	Liothula.omnivora	0	unparasitized	unparasitized	B
11-Oct-10	16	EH	N	Nothofagus.solandri	N	Noctuidae	Meterana.dotata	0	unparasitized	unparasitized	B
19-Nov-10	12	EH	N	Nothofagus.solandri	N	Noctuidae	Meterana.dotata	0	unparasitized	unparasitized	B
23-Nov-10	17	EC	N	Pimelea.gnidia	N	Noctuidae	Meterana.meyricci	0	unparasitized	unparasitized	B
13-Feb-11	17	EC	P	Leptospermum.scoparium	Y	Noctuidae	Meterana.pascoi	0	unparasitized	unparasitized	A
16-Oct-10	12	EC	N	Coprosma.grandifolia	N	Noctuidae	Meterana.vitiosa	0	unparasitized	unparasitized	B
25-Oct-10	47	EH	N	Coprosma.rhamnoides	Y	Noctuidae	Meterana.vitiosa	0	unparasitized	unparasitized	B
25-Oct-10	47	EH	N	Coprosma.rhamnoides	Y	Noctuidae	Meterana.vitiosa	0	unparasitized	unparasitized	B
30-Oct-10	4	EH	N	Coprosma.rhamnoides	N	Noctuidae	Meterana.vitiosa	0	unparasitized	unparasitized	B
27-Nov-10	47	EH	N	Coprosma.rhamnoides	Y	Noctuidae	Meterana.vitiosa	0	unparasitized	unparasitized	B
25-Oct-10	47	EH	P	Coprosma.rhamnoides	N	Noctuidae	Meterana.vitiosa	0	unparasitized	unparasitized	B
26-Oct-10	17	EH	P	Carpodetus.serratus	N	Noctuidae	Meterana.vitiosa	0	unparasitized	unparasitized	B
26-Oct-10	17	EH	P	Coprosma.propinqua	N	Noctuidae	Meterana.vitiosa	0	unparasitized	unparasitized	B
26-Oct-10	17	EH	P	Coprosma.propinqua	N	Noctuidae	Meterana.vitiosa	0	unparasitized	unparasitized	B
31-Oct-10	4	EC	P	Coprosma.rhamnoides	Y	Noctuidae	Meterana.vitiosa	0	unparasitized	unparasitized	B
27-Nov-10	47	EH	P	Helichrysum.sp.	Y	Noctuidae	Meterana.vitiosa	0	unparasitized	unparasitized	B
27-Nov-10	47	EH	P	Coprosma.rhamnoides	Y	Noctuidae	Meterana.vitiosa	0	unparasitized	unparasitized	B
27-Nov-10	47	EH	P	Coprosma.rhamnoides	Y	Noctuidae	Meterana.vitiosa	0	unparasitized	unparasitized	B
25-Nov-10	7	EC	P	Pittosporum.eugenioides	Y	Depressariidae	Nymphostola.galactina	0	unparasitized	unparasitized	B
22-Nov-10	16	EC	P	Pinus.radiata.log	N	Tineidae	Opogona.comptella	0	unparasitized	unparasitized	B
22-Nov-10	16	EC	P	Pinus.radiata.log	N	Tineidae	Opogona.comptella	0	unparasitized	unparasitized	B
1-Dec-10	4	EH	N	Leucopogon.fasciculatus	N	Plutellidae	Orthenches.sp	0	unparasitized	unparasitized	B
26-Nov-10	7	EH	P	Griselinia.littoralis	N	Plutellidae	Orthenches.sp	0	unparasitized	unparasitized	B
18-Nov-10	12	EC	N	Coprosma.robusta	N	Geometridae	Pasiphila.sandycias	0	unparasitized	unparasitized	B
15-Feb-11	4	EC	N	Nothofagus.truncata	N	Tortricidae	Planotortrix.excessana	0	unparasitized	unparasitized	A
12-Mar-11	7	EC	N	Melicytus.ramiflorus	N	Tortricidae	Planotortrix.excessana	0	unparasitized	unparasitized	A
13-Mar-11	47	EC	N	Carpodetus.serratus	N	Tortricidae	Planotortrix.excessana	0	unparasitized	unparasitized	A
29-Oct-10	46	EC	N	Carpodetus.serratus	N	Tortricidae	Planotortrix.octo.noto	0	unparasitized	unparasitized	B
30-Oct-10	4	EH	N	Coprosma.rhamnoides	N	Tortricidae	Planotortrix.octo.noto	0	unparasitized	unparasitized	B
21-Nov-10	16	EC	N	Pseudopanax.anomalus	Y	Tortricidae	Planotortrix.octo.noto	0	unparasitized	unparasitized	B
24-Nov-10	17	EH	N	Kunzea.ericoides	N	Tortricidae	Planotortrix.octo.noto	0	unparasitized	unparasitized	B
29-Nov-10	47	EC	N	Metrosideros.perforata	N	Tortricidae	Planotortrix.octo.noto	0	unparasitized	unparasitized	B
2-Dec-10	46	EH	N	Nothofagus.truncata	N	Tortricidae	Planotortrix.octo.noto	0	unparasitized	unparasitized	B
2-Dec-10	46	EH	N	Nothofagus.truncata	Y	Tortricidae	Planotortrix.octo.noto	0	unparasitized	unparasitized	B
11-Jan-11	39	EH	N	Aristotelia.serrata	N	Tortricidae	Planotortrix.octo.noto	0	unparasitized	unparasitized	A
21-Jan-11	7	EC	N	Metrosideros.perforata	Y	Tortricidae	Planotortrix.octo.noto	0	unparasitized	unparasitized	A
21-Jan-11	7	EC	N	Hedycarya.arborea	Y	Tortricidae	Planotortrix.octo.noto	0	unparasitized	unparasitized	A
24-Jan-11	4	EC	N	Nothofagus.truncata	N	Tortricidae	Planotortrix.octo.noto	0	unparasitized	unparasitized	A
25-Jan-11	47	EC	N	?	N	Tortricidae	Planotortrix.octo.noto	0	unparasitized	unparasitized	A
25-Jan-11	47	EH	N	Ulex.europaeus	Y	Tortricidae	Planotortrix.octo.noto	0	unparasitized	unparasitized	A
26-Jan-11	47	EH	N	Coprosma.rhamnoides	N	Tortricidae	Planotortrix.octo.noto	0	unparasitized	unparasitized	A
26-Jan-11	4	EH	N	Carpodetus.serratus	N	Tortricidae	Planotortrix.octo.noto	0	unparasitized	unparasitized	A
26-Jan-11	4	EH	N	Carpodetus.serratus	N	Tortricidae	Planotortrix.octo.noto	0	unparasitized	unparasitized	A
2-Feb-11	39	EC	N	Fuschia.excorticata	N	Tortricidae	Planotortrix.octo.noto	0	unparasitized	unparasitized	A
6-Feb-11	16	EC	N	Leptopteris.sp.	N	Tortricidae	Planotortrix.octo.noto	0	unparasitized	unparasitized	A
6-Feb-11	16	EC	N	Cyathea.dealbata	N	Tortricidae	Planotortrix.octo.noto	0	unparasitized	unparasitized	A
9-Feb-11	47	EC	N	Hedycarya.arborea	N	Tortricidae	Planotortrix.octo.noto	0	unparasitized	unparasitized	A
9-Feb-11	47	EC	N	Hedycarya.arborea	N	Tortricidae	Planotortrix.octo.noto	0	unparasitized	unparasitized	A
11-Feb-11	46	EH	N	Nothofagus.truncata	N	Tortricidae	Planotortrix.octo.noto	0	unparasitized	unparasitized	A
12-Feb-11	17	EH	N	Kunzea.ericoides	N	Tortricidae	Planotortrix.octo.noto	0	unparasitized	unparasitized	A
13-Feb-11	17	EC	N	Kunzea.ericoides	N	Tortricidae	Planotortrix.octo.noto	0	unparasitized	unparasitized	A
15-Feb-11	4	EC	N	Leucopogon.fasciculatus	N	Tortricidae	Planotortrix.octo.noto	0	unparasitized	unparasitized	A
12-Mar-11	7	EC	N	Melicytus.ramiflorus	N	Tortricidae	Planotortrix.octo.noto	0	unparasitized	unparasitized	A
12-Mar-11	7	EC	N	Melicytus.ramiflorus	N	Tortricidae	Planotortrix.octo.noto	0	unparasitized	unparasitized	A
12-Mar-11	7	EC	N	Aristotelia.serrata	N	Tortricidae	Planotortrix.octo.noto	0	unparasitized	unparasitized	A
13-Mar-11	7	EC	N	Cyathea.dealbata	N	Tortricidae	Planotortrix.octo.noto	0	unparasitized	unparasitized	A
13-Mar-11	47	EC	N	Melicytus.ramiflorus	N	Tortricidae	Planotortrix.octo.noto	0	unparasitized	unparasitized	A
13-Mar-11	47	EC	N	Microlaena.avicenifolia	N	Tortricidae	Planotortrix.octo.noto	0	unparasitized	unparasitized	A
13-Mar-11	47	EC	N	Melicytus.ramiflorus	N	Tortricidae	Planotortrix.octo.noto	0	unparasitized	unparasitized	A
13-Mar-11	47	EC	N	Melicytus.ramiflorus	N	Tortricidae	Planotortrix.octo.noto	0	unparasitized	unparasitized	A
13-Mar-11	47	EC	N	Melicytus.ramiflorus	N	Tortricidae	Planotortrix.octo.noto	0	unparasitized	unparasitized	A
13-Mar-11	47	EC	N	Hedycarya.arborea	N	Tortricidae	Planotortrix.octo.noto	0	unparasitized	unparasitized	A
13-Mar-11	47	EC	N	Hedycarya.arborea	N	Tortricidae	Planotortrix.octo.noto	0	unparasitized	unparasitized	A
13-Mar-11	47	EC	N	Carpodetus.serratus	N	Tortricidae	Planotortrix.octo.noto	0	unparasitized	unparasitized	A
15-Mar-11	47	EH	N	Carpodetus.serratus	N	Tortricidae	Planotortrix.octo.noto	0	unparasitized	unparasitized	A
15-Mar-11	47	EH	N	Carpodetus.serratus	N	Tortricidae	Planotortrix.octo.noto	0	unparasitized	unparasitized	A
19-Mar-11	4	EC	N	Carpodetus.serratus	N	Tortricidae	Planotortrix.octo.noto	0	unparasitized	unparasitized	A
19-Mar-11	4	EC	N	Nothofagus.truncata	N	Tortricidae	Planotortrix.octo.noto	0	unparasitized	unparasitized	A
20-Mar-11	46	EH	N	Rubus.cissoides	N	Tortricidae	Planotortrix.octo.noto	0	unparasitized	unparasitized	A
14-Oct-10	16	EH	P	Kunzea.ericoides	N	Tortricidae	Planotortrix.octo.noto	0	unparasitized	unparasitized	B
19-Oct-10	7	EC	P	Ulex.europaeus	N	Tortricidae	Planotortrix.octo.noto	0	unparasitized	unparasitized	B
20-Oct-10	39	EH	P	Melicytus.ramiflorus	Y	Tortricidae	Planotortrix.octo.noto	0	unparasitized	unparasitized	B
23-Nov-10	17	EC	P	Pinus.radiata	N	Tortricidae	Planotortrix.octo.noto	0	unparasitized	unparasitized	B
26-Nov-10	7	EH	P	Pinus.radiata	N	Tortricidae	Planotortrix.octo.noto	0	unparasitized	unparasitized	B
30-Nov-10	4	EC	P	Pinus.radiata	N	Tortricidae	Planotortrix.octo.noto	0	unparasitized	unparasitized	B
30-Nov-10	4	EC	P	Pinus.radiata	N	Tortricidae	Planotortrix.octo.noto	0	unparasitized	unparasitized	B
30-Nov-10	4	EC	P	Pinus.radiata	N	Tortricidae	Planotortrix.octo.noto	0	unparasitized	unparasitized	B
15-Jan-11	12	EC	P	Pinus.radiata	N	Tortricidae	Planotortrix.octo.noto	0	unparasitized	unparasitized	A
19-Jan-11	7	EH	P	Pinus.radiata	N	Tortricidae	Planotortrix.octo.noto	0	unparasitized	unparasitized	A
21-Jan-11	7	EC	P	Ulex.europaeus	N	Tortricidae	Planotortrix.octo.noto	0	unparasitized	unparasitized	A
21-Jan-11	7	EC	P	Coprosma.lucida	N	Tortricidae	Planotortrix.octo.noto	0	unparasitized	unparasitized	A
24-Jan-11	4	EC	P	Pinus.radiata	N	Tortricidae	Planotortrix.octo.noto	0	unparasitized	unparasitized	A
24-Jan-11	4	EC	P	Carpodetus.serratus	Y	Tortricidae	Planotortrix.octo.noto	0	unparasitized	unparasitized	A
25-Jan-11	47	EC	P	Pinus.radiata	N	Tortricidae	Planotortrix.octo.noto	0	unparasitized	unparasitized	A
25-Jan-11	47	EC	P	Pinus.radiata	N	Tortricidae	Planotortrix.octo.noto	0	unparasitized	unparasitized	A
25-Jan-11	47	EC	P	Pinus.radiata	N	Tortricidae	Planotortrix.octo.noto	0	unparasitized	unparasitized	A
25-Jan-11	47	EC	P	Carpodetus.serratus	N	Tortricidae	Planotortrix.octo.noto	0	unparasitized	unparasitized	A
25-Jan-11	47	EC	P	Melicytus.ramiflorus	N	Tortricidae	Planotortrix.octo.noto	0	unparasitized	unparasitized	A
25-Jan-11	47	EH	P	Pinus.radiata	N	Tortricidae	Planotortrix.octo.noto	0	unparasitized	unparasitized	A
26-Jan-11	46	EC	P	Leycesteria.formosa	N	Tortricidae	Planotortrix.octo.noto	0	unparasitized	unparasitized	A
26-Jan-11	46	EC	P	Carpodetus.serratus	N	Tortricidae	Planotortrix.octo.noto	0	unparasitized	unparasitized	A
26-Jan-11	46	EH	P	Cyathea.dealbata	N	Tortricidae	Planotortrix.octo.noto	0	unparasitized	unparasitized	A
2-Feb-11	39	EC	P	Aristotelia.serrata	Y	Tortricidae	Planotortrix.octo.noto	0	unparasitized	unparasitized	A
3-Feb-11	12	EC	P	Pinus.radiata	N	Tortricidae	Planotortrix.octo.noto	0	unparasitized	unparasitized	A
3-Feb-11	12	EC	P	Pinus.radiata	N	Tortricidae	Planotortrix.octo.noto	0	unparasitized	unparasitized	A
4-Feb-11	12	EH	P	Leycesteria.formosa	Y	Tortricidae	Planotortrix.octo.noto	0	unparasitized	unparasitized	A
6-Feb-11	16	EC	P	Melicytus.ramiflorus	N	Tortricidae	Planotortrix.octo.noto	0	unparasitized	unparasitized	A
7-Feb-11	7	EC	P	Coprosma.grandifolia	N	Tortricidae	Planotortrix.octo.noto	0	unparasitized	unparasitized	A
8-Feb-11	47	EH	P	Pinus.radiata	N	Tortricidae	Planotortrix.octo.noto	0	unparasitized	unparasitized	A
9-Feb-11	47	EC	P	Pinus.radiata	N	Tortricidae	Planotortrix.octo.noto	0	unparasitized	unparasitized	A
9-Feb-11	47	EC	P	Pinus.radiata	Y	Tortricidae	Planotortrix.octo.noto	0	unparasitized	unparasitized	A
14-Mar-11	16	EC	P	Melicytus.ramiflorus	N	Tortricidae	Planotortrix.octo.noto	0	unparasitized	unparasitized	A
19-Mar-11	4	EC	P	Pinus.radiata	N	Tortricidae	Planotortrix.octo.noto	0	unparasitized	unparasitized	A
27-Oct-10	17	EC	N	Leucopogon.fasciculatus	N	Geometridae	Poecilasthena.sp	0	unparasitized	unparasitized	B
19-Nov-10	12	EH	N	Cyathodes.juniperina	N	Geometridae	Poecilasthena.sp	0	unparasitized	unparasitized	B
19-Nov-10	12	EH	N	Cyathodes.juniperina	N	Geometridae	Poecilasthena.sp	0	unparasitized	unparasitized	B
22-Nov-10	16	EC	N	Leucopogon.fasciculatus	Y	Geometridae	Poecilasthena.sp	0	unparasitized	unparasitized	B
22-Nov-10	16	EC	N	Leucopogon.fasciculatus	Y	Geometridae	Poecilasthena.sp	0	unparasitized	unparasitized	B
23-Nov-10	17	EC	N	Leucopogon.fasciculatus	N	Geometridae	Poecilasthena.sp	0	unparasitized	unparasitized	B
26-Nov-10	7	EH	N	Leucopogon.fasciculatus	N	Geometridae	Poecilasthena.sp	0	unparasitized	unparasitized	B
26-Nov-10	7	EH	N	Leucopogon.fasciculatus	N	Geometridae	Poecilasthena.sp	0	unparasitized	unparasitized	B
29-Nov-10	47	EC	N	Leucopogon.fasciculatus	N	Geometridae	Poecilasthena.sp	0	unparasitized	unparasitized	B
29-Nov-10	47	EC	N	Leucopogon.fasciculatus	N	Geometridae	Poecilasthena.sp	0	unparasitized	unparasitized	B
29-Nov-10	47	EC	N	Leucopogon.fasciculatus	N	Geometridae	Poecilasthena.sp	0	unparasitized	unparasitized	B
29-Nov-10	47	EC	N	Kunzea.ericoides	Y	Geometridae	Poecilasthena.sp	0	unparasitized	unparasitized	B
29-Nov-10	47	EC	N	Kunzea.ericoides	Y	Geometridae	Poecilasthena.sp	0	unparasitized	unparasitized	B
29-Nov-10	47	EC	N	Kunzea.ericoides	Y	Geometridae	Poecilasthena.sp	0	unparasitized	unparasitized	B
30-Nov-10	4	EC	N	Leucopogon.fasciculatus	N	Geometridae	Poecilasthena.sp	0	unparasitized	unparasitized	B
30-Nov-10	4	EC	N	Leucopogon.fasciculatus	N	Geometridae	Poecilasthena.sp	0	unparasitized	unparasitized	B
1-Dec-10	4	EH	N	Kunzea.ericoides	N	Geometridae	Poecilasthena.sp	0	unparasitized	unparasitized	B
1-Dec-10	4	EH	N	Kunzea.ericoides	N	Geometridae	Poecilasthena.sp	0	unparasitized	unparasitized	B
1-Dec-10	4	EH	N	Kunzea.ericoides	N	Geometridae	Poecilasthena.sp	0	unparasitized	unparasitized	B
1-Dec-10	4	EH	N	Kunzea.ericoides	N	Geometridae	Poecilasthena.sp	0	unparasitized	unparasitized	B
1-Dec-10	4	EH	N	Kunzea.ericoides	N	Geometridae	Poecilasthena.sp	0	unparasitized	unparasitized	B
1-Dec-10	4	EH	N	Kunzea.ericoides	N	Geometridae	Poecilasthena.sp	0	unparasitized	unparasitized	B
1-Dec-10	4	EH	N	Kunzea.ericoides	N	Geometridae	Poecilasthena.sp	0	unparasitized	unparasitized	B
1-Dec-10	4	EH	N	Kunzea.ericoides	N	Geometridae	Poecilasthena.sp	0	unparasitized	unparasitized	B
1-Dec-10	4	EH	N	Kunzea.ericoides	N	Geometridae	Poecilasthena.sp	0	unparasitized	unparasitized	B
1-Dec-10	4	EH	N	Kunzea.ericoides	N	Geometridae	Poecilasthena.sp	0	unparasitized	unparasitized	B
1-Dec-10	4	EH	N	Kunzea.ericoides	N	Geometridae	Poecilasthena.sp	0	unparasitized	unparasitized	B
1-Dec-10	4	EH	N	Kunzea.ericoides	N	Geometridae	Poecilasthena.sp	0	unparasitized	unparasitized	B
1-Dec-10	4	EH	N	Kunzea.ericoides	N	Geometridae	Poecilasthena.sp	0	unparasitized	unparasitized	B
1-Dec-10	4	EH	N	Kunzea.ericoides	N	Geometridae	Poecilasthena.sp	0	unparasitized	unparasitized	B
1-Dec-10	4	EH	N	Kunzea.ericoides	N	Geometridae	Poecilasthena.sp	0	unparasitized	unparasitized	B
1-Dec-10	4	EH	N	Kunzea.ericoides	N	Geometridae	Poecilasthena.sp	0	unparasitized	unparasitized	B
1-Dec-10	4	EH	N	Kunzea.ericoides	N	Geometridae	Poecilasthena.sp	0	unparasitized	unparasitized	B
1-Dec-10	4	EH	N	Kunzea.ericoides	N	Geometridae	Poecilasthena.sp	0	unparasitized	unparasitized	B
1-Dec-10	4	EH	N	Kunzea.ericoides	N	Geometridae	Poecilasthena.sp	0	unparasitized	unparasitized	B
1-Dec-10	4	EH	N	Kunzea.ericoides	N	Geometridae	Poecilasthena.sp	0	unparasitized	unparasitized	B
1-Dec-10	4	EH	N	Kunzea.ericoides	N	Geometridae	Poecilasthena.sp	0	unparasitized	unparasitized	B
1-Dec-10	4	EH	N	Kunzea.ericoides	N	Geometridae	Poecilasthena.sp	0	unparasitized	unparasitized	B
2-Dec-10	46	EH	N	Leucopogon.fasciculatus	N	Geometridae	Poecilasthena.sp	0	unparasitized	unparasitized	B
2-Dec-10	46	EH	N	Leucopogon.fasciculatus	N	Geometridae	Poecilasthena.sp	0	unparasitized	unparasitized	B
2-Dec-10	46	EH	N	Leucopogon.fasciculatus	Y	Geometridae	Poecilasthena.sp	0	unparasitized	unparasitized	B
10-Jan-11	12	EH	N	Leucopogon.fasciculatus	Y	Geometridae	Poecilasthena.sp	0	unparasitized	unparasitized	A
19-Jan-11	7	EH	N	Leucopogon.fasciculatus	N	Geometridae	Poecilasthena.sp	0	unparasitized	unparasitized	A
19-Jan-11	7	EH	N	Leucopogon.fasciculatus	N	Geometridae	Poecilasthena.sp	0	unparasitized	unparasitized	A
19-Jan-11	7	EH	N	Leucopogon.fasciculatus	N	Geometridae	Poecilasthena.sp	0	unparasitized	unparasitized	A
19-Jan-11	7	EH	N	Leucopogon.fasciculatus	N	Geometridae	Poecilasthena.sp	0	unparasitized	unparasitized	A
19-Jan-11	7	EH	N	Leucopogon.fasciculatus	N	Geometridae	Poecilasthena.sp	0	unparasitized	unparasitized	A
19-Jan-11	7	EH	N	Leucopogon.fasciculatus	N	Geometridae	Poecilasthena.sp	0	unparasitized	unparasitized	A
19-Jan-11	7	EH	N	Leucopogon.fasciculatus	N	Geometridae	Poecilasthena.sp	0	unparasitized	unparasitized	A
19-Jan-11	7	EH	N	Leucopogon.fasciculatus	N	Geometridae	Poecilasthena.sp	0	unparasitized	unparasitized	A
19-Jan-11	7	EH	N	Leucopogon.fasciculatus	N	Geometridae	Poecilasthena.sp	0	unparasitized	unparasitized	A
19-Jan-11	7	EH	N	Leucopogon.fasciculatus	N	Geometridae	Poecilasthena.sp	0	unparasitized	unparasitized	A
19-Jan-11	7	EH	N	Leucopogon.fasciculatus	N	Geometridae	Poecilasthena.sp	0	unparasitized	unparasitized	A
19-Jan-11	7	EH	N	Leucopogon.fasciculatus	N	Geometridae	Poecilasthena.sp	0	unparasitized	unparasitized	A
19-Jan-11	7	EH	N	Leucopogon.fasciculatus	N	Geometridae	Poecilasthena.sp	0	unparasitized	unparasitized	A
19-Jan-11	7	EH	N	Leucopogon.fasciculatus	N	Geometridae	Poecilasthena.sp	0	unparasitized	unparasitized	A
19-Jan-11	7	EH	N	Griselinia.littoralis	N	Geometridae	Poecilasthena.sp	0	unparasitized	unparasitized	A
24-Jan-11	4	EC	N	Leucopogon.fasciculatus	N	Geometridae	Poecilasthena.sp	0	unparasitized	unparasitized	A
24-Jan-11	4	EC	N	Leucopogon.fasciculatus	N	Geometridae	Poecilasthena.sp	0	unparasitized	unparasitized	A
24-Jan-11	4	EC	N	Leucopogon.fasciculatus	N	Geometridae	Poecilasthena.sp	0	unparasitized	unparasitized	A
24-Jan-11	4	EC	N	Leucopogon.fasciculatus	N	Geometridae	Poecilasthena.sp	0	unparasitized	unparasitized	A
24-Jan-11	4	EC	N	Leucopogon.fasciculatus	N	Geometridae	Poecilasthena.sp	0	unparasitized	unparasitized	A
24-Jan-11	4	EC	N	Leucopogon.fasciculatus	N	Geometridae	Poecilasthena.sp	0	unparasitized	unparasitized	A
24-Jan-11	4	EC	N	Leucopogon.fasciculatus	N	Geometridae	Poecilasthena.sp	0	unparasitized	unparasitized	A
26-Jan-11	4	EH	N	Leucopogon.fasciculatus	N	Geometridae	Poecilasthena.sp	0	unparasitized	unparasitized	A
26-Jan-11	4	EH	N	Leucopogon.fasciculatus	N	Geometridae	Poecilasthena.sp	0	unparasitized	unparasitized	A
26-Jan-11	4	EH	N	Leucopogon.fasciculatus	N	Geometridae	Poecilasthena.sp	0	unparasitized	unparasitized	A
26-Jan-11	4	EH	N	Leucopogon.fasciculatus	N	Geometridae	Poecilasthena.sp	0	unparasitized	unparasitized	A
26-Jan-11	4	EH	N	Leucopogon.fasciculatus	N	Geometridae	Poecilasthena.sp	0	unparasitized	unparasitized	A
26-Jan-11	4	EH	N	Leucopogon.fasciculatus	N	Geometridae	Poecilasthena.sp	0	unparasitized	unparasitized	A
26-Jan-11	4	EH	N	Leucopogon.fasciculatus	N	Geometridae	Poecilasthena.sp	0	unparasitized	unparasitized	A
26-Jan-11	4	EH	N	Leucopogon.fasciculatus	N	Geometridae	Poecilasthena.sp	0	unparasitized	unparasitized	A
26-Jan-11	4	EH	N	Leucopogon.fasciculatus	N	Geometridae	Poecilasthena.sp	0	unparasitized	unparasitized	A
26-Jan-11	4	EH	N	Leucopogon.fasciculatus	N	Geometridae	Poecilasthena.sp	0	unparasitized	unparasitized	A
26-Jan-11	4	EH	N	Leucopogon.fasciculatus	N	Geometridae	Poecilasthena.sp	0	unparasitized	unparasitized	A
26-Jan-11	4	EH	N	Kunzea.ericoides	N	Geometridae	Poecilasthena.sp	0	unparasitized	unparasitized	A
26-Jan-11	4	EH	N	Kunzea.ericoides	N	Geometridae	Poecilasthena.sp	0	unparasitized	unparasitized	A
26-Jan-11	4	EH	N	Kunzea.ericoides	N	Geometridae	Poecilasthena.sp	0	unparasitized	unparasitized	A
27-Jan-11	17	EC	N	Kunzea.ericoides	N	Geometridae	Poecilasthena.sp	0	unparasitized	unparasitized	A
27-Jan-11	17	EC	N	Kunzea.ericoides	N	Geometridae	Poecilasthena.sp	0	unparasitized	unparasitized	A
27-Jan-11	17	EC	N	Leucopogon.fasciculatus	N	Geometridae	Poecilasthena.sp	0	unparasitized	unparasitized	A
27-Jan-11	17	EC	N	Leucopogon.fasciculatus	N	Geometridae	Poecilasthena.sp	0	unparasitized	unparasitized	A
27-Jan-11	17	EC	N	Leucopogon.fasciculatus	N	Geometridae	Poecilasthena.sp	0	unparasitized	unparasitized	A
27-Jan-11	17	EC	N	Leucopogon.fasciculatus	N	Geometridae	Poecilasthena.sp	0	unparasitized	unparasitized	A
27-Jan-11	17	EC	N	Leucopogon.fasciculatus	N	Geometridae	Poecilasthena.sp	0	unparasitized	unparasitized	A
27-Jan-11	17	EC	N	Cyathodes.juniperina	N	Geometridae	Poecilasthena.sp	0	unparasitized	unparasitized	A
5-Feb-11	7	EH	N	Leucopogon.fasciculatus	N	Geometridae	Poecilasthena.sp	0	unparasitized	unparasitized	A
5-Feb-11	7	EH	N	Leucopogon.fasciculatus	N	Geometridae	Poecilasthena.sp	0	unparasitized	unparasitized	A
5-Feb-11	7	EH	N	Leucopogon.fasciculatus	N	Geometridae	Poecilasthena.sp	0	unparasitized	unparasitized	A
5-Feb-11	7	EH	N	Leucopogon.fasciculatus	N	Geometridae	Poecilasthena.sp	0	unparasitized	unparasitized	A
5-Feb-11	7	EH	N	Leucopogon.fasciculatus	N	Geometridae	Poecilasthena.sp	0	unparasitized	unparasitized	A
5-Feb-11	7	EH	N	Leucopogon.fasciculatus	N	Geometridae	Poecilasthena.sp	0	unparasitized	unparasitized	A
5-Feb-11	7	EH	N	Leucopogon.fasciculatus	N	Geometridae	Poecilasthena.sp	0	unparasitized	unparasitized	A
5-Feb-11	7	EH	N	Leucopogon.fasciculatus	N	Geometridae	Poecilasthena.sp	0	unparasitized	unparasitized	A
5-Feb-11	7	EH	N	Leucopogon.fasciculatus	N	Geometridae	Poecilasthena.sp	0	unparasitized	unparasitized	A
5-Feb-11	7	EH	N	Leucopogon.fasciculatus	N	Geometridae	Poecilasthena.sp	0	unparasitized	unparasitized	A
5-Feb-11	7	EH	N	Leucopogon.fasciculatus	N	Geometridae	Poecilasthena.sp	0	unparasitized	unparasitized	A
5-Feb-11	7	EH	N	Leucopogon.fasciculatus	N	Geometridae	Poecilasthena.sp	0	unparasitized	unparasitized	A
6-Feb-11	16	EH	N	Leucopogon.fasciculatus	Y	Geometridae	Poecilasthena.sp	0	unparasitized	unparasitized	A
6-Feb-11	16	EH	N	Leucopogon.fasciculatus	Y	Geometridae	Poecilasthena.sp	0	unparasitized	unparasitized	A
11-Feb-11	46	EH	N	Leucopogon.fasciculatus	N	Geometridae	Poecilasthena.sp	0	unparasitized	unparasitized	A
11-Feb-11	46	EH	N	Leucopogon.fasciculatus	N	Geometridae	Poecilasthena.sp	0	unparasitized	unparasitized	A
11-Feb-11	46	EH	N	Leucopogon.fasciculatus	N	Geometridae	Poecilasthena.sp	0	unparasitized	unparasitized	A
12-Feb-11	17	EH	N	Leucopogon.fasciculatus	N	Geometridae	Poecilasthena.sp	0	unparasitized	unparasitized	A
12-Feb-11	17	EH	N	Leucopogon.fasciculatus	N	Geometridae	Poecilasthena.sp	0	unparasitized	unparasitized	A
12-Feb-11	17	EH	N	Leucopogon.fasciculatus	N	Geometridae	Poecilasthena.sp	0	unparasitized	unparasitized	A
12-Feb-11	17	EH	N	Leucopogon.fasciculatus	N	Geometridae	Poecilasthena.sp	0	unparasitized	unparasitized	A
13-Feb-11	17	EC	N	Leucopogon.fasciculatus	N	Geometridae	Poecilasthena.sp	0	unparasitized	unparasitized	A
13-Feb-11	17	EC	N	Leucopogon.fasciculatus	N	Geometridae	Poecilasthena.sp	0	unparasitized	unparasitized	A
13-Feb-11	17	EC	N	Leucopogon.fasciculatus	N	Geometridae	Poecilasthena.sp	0	unparasitized	unparasitized	A
13-Feb-11	17	EC	N	Leucopogon.fasciculatus	N	Geometridae	Poecilasthena.sp	0	unparasitized	unparasitized	A
13-Feb-11	17	EC	N	Leucopogon.fasciculatus	N	Geometridae	Poecilasthena.sp	0	unparasitized	unparasitized	A
13-Feb-11	17	EC	N	Leucopogon.fasciculatus	N	Geometridae	Poecilasthena.sp	0	unparasitized	unparasitized	A
14-Feb-11	4	EH	N	Kunzea.ericoides	N	Geometridae	Poecilasthena.sp	0	unparasitized	unparasitized	A
14-Feb-11	4	EH	N	Kunzea.ericoides	N	Geometridae	Poecilasthena.sp	0	unparasitized	unparasitized	A
14-Feb-11	4	EH	N	Kunzea.ericoides	N	Geometridae	Poecilasthena.sp	0	unparasitized	unparasitized	A
14-Feb-11	4	EH	N	Kunzea.ericoides	N	Geometridae	Poecilasthena.sp	0	unparasitized	unparasitized	A
14-Feb-11	4	EH	N	Kunzea.ericoides	N	Geometridae	Poecilasthena.sp	0	unparasitized	unparasitized	A
14-Feb-11	4	EH	N	Kunzea.ericoides	N	Geometridae	Poecilasthena.sp	0	unparasitized	unparasitized	A
14-Feb-11	4	EH	N	Leucopogon.fasciculatus	N	Geometridae	Poecilasthena.sp	0	unparasitized	unparasitized	A
14-Feb-11	4	EH	N	Leucopogon.fasciculatus	N	Geometridae	Poecilasthena.sp	0	unparasitized	unparasitized	A
14-Feb-11	4	EH	N	Kunzea.ericoides	N	Geometridae	Poecilasthena.sp	0	unparasitized	unparasitized	A
14-Feb-11	4	EH	N	Kunzea.ericoides	N	Geometridae	Poecilasthena.sp	0	unparasitized	unparasitized	A
14-Feb-11	4	EH	N	Kunzea.ericoides	N	Geometridae	Poecilasthena.sp	0	unparasitized	unparasitized	A
14-Feb-11	4	EH	N	Kunzea.ericoides	N	Geometridae	Poecilasthena.sp	0	unparasitized	unparasitized	A
15-Feb-11	4	EC	N	Leucopogon.fasciculatus	N	Geometridae	Poecilasthena.sp	0	unparasitized	unparasitized	A
15-Feb-11	4	EC	N	Leucopogon.fasciculatus	N	Geometridae	Poecilasthena.sp	0	unparasitized	unparasitized	A
15-Feb-11	4	EC	N	Leucopogon.fasciculatus	N	Geometridae	Poecilasthena.sp	0	unparasitized	unparasitized	A
15-Feb-11	4	EC	N	Leucopogon.fasciculatus	N	Geometridae	Poecilasthena.sp	0	unparasitized	unparasitized	A
7-Mar-11	39	EH	N	Aristotelia.serrata	N	Geometridae	Poecilasthena.sp	0	unparasitized	unparasitized	A
11-Mar-11	7	EH	N	Leucopogon.fasciculatus	N	Geometridae	Poecilasthena.sp	0	unparasitized	unparasitized	A
11-Mar-11	7	EH	N	Leucopogon.fasciculatus	N	Geometridae	Poecilasthena.sp	0	unparasitized	unparasitized	A
11-Mar-11	7	EH	N	Leucopogon.fasciculatus	N	Geometridae	Poecilasthena.sp	0	unparasitized	unparasitized	A
11-Mar-11	7	EH	N	Leucopogon.fasciculatus	N	Geometridae	Poecilasthena.sp	0	unparasitized	unparasitized	A
11-Mar-11	7	EH	N	Leucopogon.fasciculatus	N	Geometridae	Poecilasthena.sp	0	unparasitized	unparasitized	A
11-Mar-11	7	EH	N	Leucopogon.fasciculatus	N	Geometridae	Poecilasthena.sp	0	unparasitized	unparasitized	A
12-Mar-11	7	EC	N	Leucopogon.fasciculatus	Y	Geometridae	Poecilasthena.sp	0	unparasitized	unparasitized	A
17-Mar-11	17	EC	N	Leucopogon.fasciculatus	N	Geometridae	Poecilasthena.sp	0	unparasitized	unparasitized	A
17-Mar-11	17	EC	N	Leucopogon.fasciculatus	N	Geometridae	Poecilasthena.sp	0	unparasitized	unparasitized	A
17-Mar-11	17	EC	N	Leucopogon.fasciculatus	N	Geometridae	Poecilasthena.sp	0	unparasitized	unparasitized	A
17-Mar-11	17	EC	N	Leucopogon.fasciculatus	N	Geometridae	Poecilasthena.sp	0	unparasitized	unparasitized	A
17-Mar-11	17	EC	N	Leucopogon.fasciculatus	N	Geometridae	Poecilasthena.sp	0	unparasitized	unparasitized	A
17-Mar-11	17	EC	N	Leucopogon.fasciculatus	N	Geometridae	Poecilasthena.sp	0	unparasitized	unparasitized	A
17-Mar-11	17	EC	N	Coprosma.propinqua	N	Geometridae	Poecilasthena.sp	0	unparasitized	unparasitized	A
17-Mar-11	17	EC	N	Kunzea.ericoides	N	Geometridae	Poecilasthena.sp	0	unparasitized	unparasitized	A
18-Mar-11	17	EH	N	Leucopogon.fasciculatus	N	Geometridae	Poecilasthena.sp	0	unparasitized	unparasitized	A
18-Mar-11	17	EH	N	Leucopogon.fasciculatus	N	Geometridae	Poecilasthena.sp	0	unparasitized	unparasitized	A
19-Mar-11	4	EC	N	Blechnum.discolor	N	Geometridae	Poecilasthena.sp	0	unparasitized	unparasitized	A
19-Mar-11	4	EC	N	Leucopogon.fasciculatus	N	Geometridae	Poecilasthena.sp	0	unparasitized	unparasitized	A
19-Mar-11	4	EC	N	Leucopogon.fasciculatus	N	Geometridae	Poecilasthena.sp	0	unparasitized	unparasitized	A
19-Mar-11	4	EC	N	Leucopogon.fasciculatus	N	Geometridae	Poecilasthena.sp	0	unparasitized	unparasitized	A
19-Mar-11	4	EC	N	Leucopogon.fasciculatus	N	Geometridae	Poecilasthena.sp	0	unparasitized	unparasitized	A
22-Mar-11	16	EH	N	Leucopogon.fasciculatus	Y	Geometridae	Poecilasthena.sp	0	unparasitized	unparasitized	A
22-Mar-11	16	EH	N	Cyathea.dealbata	Y	Geometridae	Poecilasthena.sp	0	unparasitized	unparasitized	A
23-Mar-11	4	EH	N	Kunzea.ericoides	Y	Geometridae	Poecilasthena.sp	0	unparasitized	unparasitized	A
23-Mar-11	4	EH	N	Kunzea.ericoides	Y	Geometridae	Poecilasthena.sp	0	unparasitized	unparasitized	A
23-Mar-11	4	EH	N	Leucopogon.fasciculatus	Y	Geometridae	Poecilasthena.sp	0	unparasitized	unparasitized	A
23-Mar-11	4	EH	N	Leucopogon.fasciculatus	Y	Geometridae	Poecilasthena.sp	0	unparasitized	unparasitized	A
23-Mar-11	4	EH	N	Leucopogon.fasciculatus	Y	Geometridae	Poecilasthena.sp	0	unparasitized	unparasitized	A
23-Mar-11	4	EH	N	Leucopogon.fasciculatus	Y	Geometridae	Poecilasthena.sp	0	unparasitized	unparasitized	A
14-Oct-10	16	EH	P	Kunzea.ericoides	N	Geometridae	Poecilasthena.sp	0	unparasitized	unparasitized	B
27-Oct-10	17	EC	P	Kunzea.ericoides	N	Geometridae	Poecilasthena.sp	0	unparasitized	unparasitized	B
21-Nov-10	16	EH	P	Kunzea.ericoides	N	Geometridae	Poecilasthena.sp	0	unparasitized	unparasitized	B
21-Nov-10	16	EH	P	Kunzea.ericoides	N	Geometridae	Poecilasthena.sp	0	unparasitized	unparasitized	B
21-Nov-10	16	EH	P	Kunzea.ericoides	N	Geometridae	Poecilasthena.sp	0	unparasitized	unparasitized	B
21-Nov-10	16	EH	P	Kunzea.ericoides	N	Geometridae	Poecilasthena.sp	0	unparasitized	unparasitized	B
21-Nov-10	16	EH	P	Kunzea.ericoides	N	Geometridae	Poecilasthena.sp	0	unparasitized	unparasitized	B
21-Nov-10	16	EH	P	Kunzea.ericoides	N	Geometridae	Poecilasthena.sp	0	unparasitized	unparasitized	B
21-Nov-10	16	EH	P	Kunzea.ericoides	N	Geometridae	Poecilasthena.sp	0	unparasitized	unparasitized	B
21-Nov-10	16	EH	P	Kunzea.ericoides	Y	Geometridae	Poecilasthena.sp	0	unparasitized	unparasitized	B
21-Nov-10	16	EH	P	Kunzea.ericoides	Y	Geometridae	Poecilasthena.sp	0	unparasitized	unparasitized	B
21-Nov-10	16	EH	P	Kunzea.ericoides	Y	Geometridae	Poecilasthena.sp	0	unparasitized	unparasitized	B
21-Nov-10	16	EH	P	Kunzea.ericoides	Y	Geometridae	Poecilasthena.sp	0	unparasitized	unparasitized	B
21-Nov-10	16	EH	P	Kunzea.ericoides	Y	Geometridae	Poecilasthena.sp	0	unparasitized	unparasitized	B
21-Nov-10	16	EH	P	Kunzea.ericoides	Y	Geometridae	Poecilasthena.sp	0	unparasitized	unparasitized	B
23-Nov-10	17	EC	P	Kunzea.ericoides	N	Geometridae	Poecilasthena.sp	0	unparasitized	unparasitized	B
25-Nov-10	7	EC	P	Kunzea.ericoides	Y	Geometridae	Poecilasthena.sp	0	unparasitized	unparasitized	B
29-Nov-10	47	EC	P	Kunzea.ericoides	Y	Geometridae	Poecilasthena.sp	0	unparasitized	unparasitized	B
29-Nov-10	47	EC	P	Kunzea.ericoides	Y	Geometridae	Poecilasthena.sp	0	unparasitized	unparasitized	B
29-Nov-10	47	EC	P	Kunzea.ericoides	Y	Geometridae	Poecilasthena.sp	0	unparasitized	unparasitized	B
1-Dec-10	4	EH	P	Kunzea.ericoides	N	Geometridae	Poecilasthena.sp	0	unparasitized	unparasitized	B
1-Dec-10	4	EH	P	Kunzea.ericoides	N	Geometridae	Poecilasthena.sp	0	unparasitized	unparasitized	B
1-Dec-10	4	EH	P	Kunzea.ericoides	N	Geometridae	Poecilasthena.sp	0	unparasitized	unparasitized	B
1-Dec-10	4	EH	P	Kunzea.ericoides	N	Geometridae	Poecilasthena.sp	0	unparasitized	unparasitized	B
1-Dec-10	4	EH	P	Kunzea.ericoides	N	Geometridae	Poecilasthena.sp	0	unparasitized	unparasitized	B
1-Dec-10	4	EH	P	Kunzea.ericoides	N	Geometridae	Poecilasthena.sp	0	unparasitized	unparasitized	B
1-Dec-10	4	EH	P	Kunzea.ericoides	N	Geometridae	Poecilasthena.sp	0	unparasitized	unparasitized	B
1-Dec-10	4	EH	P	Kunzea.ericoides	N	Geometridae	Poecilasthena.sp	0	unparasitized	unparasitized	B
1-Dec-10	4	EH	P	Kunzea.ericoides	N	Geometridae	Poecilasthena.sp	0	unparasitized	unparasitized	B
1-Dec-10	4	EH	P	Kunzea.ericoides	N	Geometridae	Poecilasthena.sp	0	unparasitized	unparasitized	B
1-Dec-10	4	EH	P	Kunzea.ericoides	N	Geometridae	Poecilasthena.sp	0	unparasitized	unparasitized	B
1-Dec-10	4	EH	P	Kunzea.ericoides	N	Geometridae	Poecilasthena.sp	0	unparasitized	unparasitized	B
1-Dec-10	4	EH	P	Kunzea.ericoides	N	Geometridae	Poecilasthena.sp	0	unparasitized	unparasitized	B
1-Dec-10	4	EH	P	Kunzea.ericoides	N	Geometridae	Poecilasthena.sp	0	unparasitized	unparasitized	B
1-Dec-10	4	EH	P	Kunzea.ericoides	N	Geometridae	Poecilasthena.sp	0	unparasitized	unparasitized	B
2-Dec-10	46	EC	P	Leucopogon.fasciculatus	Y	Geometridae	Poecilasthena.sp	0	unparasitized	unparasitized	B
2-Dec-10	46	EC	P	Kunzea.ericoides	Y	Geometridae	Poecilasthena.sp	0	unparasitized	unparasitized	B
2-Dec-10	46	EC	P	Kunzea.ericoides	Y	Geometridae	Poecilasthena.sp	0	unparasitized	unparasitized	B
2-Dec-10	46	EC	P	Kunzea.ericoides	Y	Geometridae	Poecilasthena.sp	0	unparasitized	unparasitized	B
2-Dec-10	46	EC	P	Kunzea.ericoides	Y	Geometridae	Poecilasthena.sp	0	unparasitized	unparasitized	B
2-Dec-10	46	EC	P	Kunzea.ericoides	Y	Geometridae	Poecilasthena.sp	0	unparasitized	unparasitized	B
2-Dec-10	46	EC	P	Kunzea.ericoides	Y	Geometridae	Poecilasthena.sp	0	unparasitized	unparasitized	B
2-Dec-10	46	EC	P	Kunzea.ericoides	Y	Geometridae	Poecilasthena.sp	0	unparasitized	unparasitized	B
2-Dec-10	46	EC	P	Kunzea.ericoides	Y	Geometridae	Poecilasthena.sp	0	unparasitized	unparasitized	B
2-Dec-10	46	EC	P	Kunzea.ericoides	Y	Geometridae	Poecilasthena.sp	0	unparasitized	unparasitized	B
2-Dec-10	46	EC	P	Kunzea.ericoides	Y	Geometridae	Poecilasthena.sp	0	unparasitized	unparasitized	B
2-Dec-10	46	EC	P	Kunzea.ericoides	Y	Geometridae	Poecilasthena.sp	0	unparasitized	unparasitized	B
2-Dec-10	46	EC	P	Kunzea.ericoides	Y	Geometridae	Poecilasthena.sp	0	unparasitized	unparasitized	B
2-Dec-10	46	EC	P	Kunzea.ericoides	Y	Geometridae	Poecilasthena.sp	0	unparasitized	unparasitized	B
2-Dec-10	46	EC	P	Kunzea.ericoides	Y	Geometridae	Poecilasthena.sp	0	unparasitized	unparasitized	B
2-Dec-10	46	EH	P	Leucopogon.fasciculatus	Y	Geometridae	Poecilasthena.sp	0	unparasitized	unparasitized	B
2-Dec-10	46	EH	P	Leucopogon.fasciculatus	Y	Geometridae	Poecilasthena.sp	0	unparasitized	unparasitized	B
[truncated: 995 more rows]
