# Supplementary material for: Predicting direct and indirect non-target impacts of biocontrol agents using machine-learning approaches
Source: PLoS One. 2021 Jun 1;16(6):e0252448. doi: 10.1371/journal.pone.0252448 (PMC8168882; doi:10.1371/journal.pone.0252448)
Supplement: S3 Appendix — (CSV) [file pone.0252448.s003.csv]

host_species	weight
Apoctena_sp	0.017750727
Austrocidaria_sp	0.017369574
Caloptilia_linearis	0.003275714
Caloptilia_selenitis	0.002912
Catamacta_gavisana	0.0066625
Celama_parvitis	0.011575
Chalastra_pellurgata	0.017029444
Chloroclystis_sp	0.010335344
Cleora_scriptaria	0.031878529
Cnephasia_jactatana	0.012450952
Ctenopseustis_sp	0.008945462
Deana_hybreasalis	0.00326
Declana_feredayi	0.033378
Declana_floccosa	0.054009739
Declana_junctilinea	0.002285714
Declana_leptomera	0.015560196
Ecclitica_torogramma	0.021136
Epalxiphora_axenana	0.02633
Epichorista_emphanes	0.01103375
Epiphyas_postvittana	0.0057
Feredayia_graminosa	0.01793
Gellonia_sp	0.037915283
Graphania_plena	0.047725
Graphania_ustistriga	0.042571667
Heterocrossa_sp_indet_A	0.003922169
Holocola_emplasta	0.00939
Holocola_parthenia	0.00486
Holocola_zopherana	0.0041492
Ischalis_variabilis	0.009451
Leucotenes_coprosmae	0.01176
Liothula_omnivora	0.35421625
Meterana_dotata	0.032123333
Meterana_vitiosa	0.088537778
Nymphostola_galactina	0.02905
Orthenches_sp	0.005488333
Pasiphila_sandycias	0.014885
Phaeosaces_sp	0.014522857
Planotortrix_excessana	0.038327857
Planotortrix_notophaea	0.010779813
Planotortrix_octo	0.015622838
Poecilasthena_sp	0.007963212
Pseudocoremia_ampla	0.00812
Pseudocoremia_fenerata	0.020902418
Pseudocoremia_fluminea	0.00966
Pseudocoremia_leucelaea	0.037420345
Pseudocoremia_lupinata	0.025884783
Pseudocoremia_productata	0.04813
Pseudocoremia_sp	0.011155148
Pyrgotis_sp	0.002090375
Rhapsa_scotosialis	0.069246667
Sestra_sp	0.00976
Tatosoma_lestevata	0.02494
Tatosoma_tipulata	0.035591429
Thio	0.001557813
