# Supplementary material for: Predicting direct and indirect non-target impacts of biocontrol agents using machine-learning approaches
Source: PLoS One. 2021 Jun 1;16(6):e0252448. doi: 10.1371/journal.pone.0252448 (PMC8168882; doi:10.1371/journal.pone.0252448)
Supplement: S4 Appendix — (CSV) [file pone.0252448.s004.csv]

parasitoid_species	weight
Aleiodes_declanae	0.000517407
Aleiodes_sp	0.000517407
Aucklandella_sp	0.00161
Calcager_dubium	0.002046
Calcageria_incidens	0.002046
Campoletis_sp1	0.001673333
Campoletis_sp4	0.00083
Campoletis_sp5	0.001673333
Campoletis_sp9	0.00082
Campoplex_sp1	0.000342
Campoplex_sp13	0.00013
Campoplex_sp2	0.000342
Campoplex_sp3	0.001828571
Campoplex_sp4	0.000155
Campoplex_sp9	0.001598
Carria_fortipes	0.000221429
Carria_no_areolet	0.00019
Carria_petiolate_areolet	0.00022
Carria_sp2	3e-04
Carria_sp3	0.0008575
Casinaria_sp3	0.001105714
Choeras_sp	0.00026
Cotesia_sp	0.00061
Diadegma_brown	0.00156
Diadegma_gold_setae	0.003006667
Diadegma_sp1	0.000727097
Diadegma_sp3	0.00166
Dolichogenidae_sp2	0.000256087
Dolichogenidea_darklegs_sp4	0.000231087
Dolichogenidea_lightly_punct	0.000256087
Genotrichia_minor	0.000435
Genotrichia_sp	0.000435
Genus_nov_Hearthead	0.000236
Glyptapanteles_dark	0.00061
Glyptapanteles_sp2	0.000185
Glyptapanteles_sp3	0.000253684
Glyptapanteles_sp4	0.00019
Glyptapanteles_sp5	0.000143333
Glyptapanteles_sp6	0.0002175
Glyptapanteles_sp8	0.00028
Glyptapanteles_sp9	0.00019
Meteorus_cinctellus	0.000335
Meteorus_cobbus	0.000905
Meteorus_pulchricornis	0.000905
Montanarturia_dimorpha	0.000785
Ophion_sp	0.00523
Pales_atrox	0.00157
Pales_casta	0.0014075
Pales_clathrata	0.00157
Pales_feredayi	0.00157
Pales_funesta	0.001245
Pales_marginata	0.00157
Phytodietus_sp	0.00168
Plagiomyia_longipes	0.0014075
Sciron_sp	0.00013
Sympiesis_sp	0.000798
Trigonospila_brevifacies	0.001086
Uclesiella_sp	0.000435
Zealachertus_sp	0.00061
Zealachertus_tortriciphaga	0.00061
