# Supplementary material for: Predicting direct and indirect non-target impacts of biocontrol agents using machine-learning approaches
Source: PLoS One. 2021 Jun 1;16(6):e0252448. doi: 10.1371/journal.pone.0252448 (PMC8168882; doi:10.1371/journal.pone.0252448)
Supplement: S5 Appendix — (CSV) [file pone.0252448.s005.csv]

host_species	wgl_accession_number_family_level	COI_accession_number	level_COI
Vanicela_disjunctella	GU829639.1	KT713817.1	sp
Psychidae_sp2	GU829681.1	MN373269.1	family
Orthenches_sp	GU829704.1	HQ922368.1	genus
Opogona_comptella	GU829705.1	HQ948922.1	sp
Erechthias_cf_chionodira	GU829705.1	HQ948931.1	genus
Stathmopoda_sp_chocolate	JF818633.1	MN852944.1	genus
Rhapsa_scotosialis	JN400969.1	HQ949301.1	genus
Pogonomyrmex_subdentatus	JQ742895	JQ742639	sp
Heterocrossa_sp_indet_C	KR676501.1	GU929815.1	genus
Diarsia_intermixta	KT879483.1	HQ951131.1	sp
Graphania_chlorodonta	KT879483.1	MF141945.1	genus
Feredayia_graminosa	KT879483.1	MT476386.1	family
Caloptilia_linearis	KX010741.1	HM890697.1	genus
Leucotenes_coprosmae	MF578108.1	AF016473.1	sp
Ctenopseustis_sp	MF578108.1	FJ225609.1	genus
Planotortrix_excessana	MF578108.1	FJ225624.1	sp
Planotortrix_notophaea	MF578108.1	FJ225630.1	sp
Planotortrix_octo	MF578108.1	FJ225651.1	sp
Holocola_emplasta	MF578108.1	GU688755.1	genus
Epiphyas_postvittana	MF578108.1	HM405730.1	sp
Strepsicrates_sp	MF578108.1	HQ583219.1	genus
Cnephasia_jactatana	MF578108.1	JN307585.1	genus
Holocola_zopherana	MF578108.1	KF399527.1	sp
Epichorista_sl_allogama	MF578108.1	KF401875.1	genus
Dipterina_imbriferana	MF578108.1	KF404521.1	genus
Archipini_sp	MF578108.1	KJ592242.1	genus
Catamacta_gavisana	MF578108.1	MT256913.1	family
Nymphostola_galactina	MF578114.1	JF818771.1	sp
Phaeosaces_sp	MF578114.1	JF818778.1	genus
Deana_hybreasalis	MK697110.1	JF497029.1	sp
Cleora_scriptaria	MT392487.1	HQ572735.1	genus
Declana_leptomera	MT392487.1	JF784714.1	sp
Declana_junctilinea	MT392487.1	JF784715.1	genus
Declana_floccosa	MT392487.1	JF784717.1	sp
Tatosoma_tipulata	MT392487.1	JF784721.1	genus
Ischalis_nelsonaria	MT392487.1	JF784722.1	genus
Ischalis_variabilis	MT392487.1	JF784723.1	sp
Pasiphila_sandycias	MT392487.1	JF784725.1	sp
Chloroclystis_sp	MT392487.1	JF853758.1	genus
Poecilasthena_sp	MT392487.1	JN273971.1	genus
Austrocidaria_sp	MT392487.1	KF389916.1	genus
Chalastra_pellurgata	MT392487.1	MT256910.1	family
