# Supplementary material for: Predicting direct and indirect non-target impacts of biocontrol agents using machine-learning approaches
Source: PLoS One. 2021 Jun 1;16(6):e0252448. doi: 10.1371/journal.pone.0252448 (PMC8168882; doi:10.1371/journal.pone.0252448)
Supplement: S6 Appendix — (CSV) [file pone.0252448.s006.csv]

parasitoid_species	accession_number_28s_family_level	COI_accession_number	level_COI
Torymidae_sp1	DQ201451.1	MT416480.1	genus_COI
Sitona_discoideus	KF016449.1	EF118299.1	sp_COI
Eupsenella_sp1	LC490572.1	JN306875.1	genus_COI
Sierola_sp1	LC490572.1	JN306878.1	genus_COI
Sympiesis_sp	MH455624.1	KR413872.1	genus_COI
Zealachertus_sp	MH455624.1	MK388834.1	family_COI
Pales_funesta	MK070838.1	KX844473.1	genus_COI
Trigonospila_brevifacies	MK070838.1	MK736047.1	sp_COI
Plagiomyia_longipes	MK070838.1	MN686337.1	family_COI
Carria_sp	MK851177.1	JN292620.1	genus_COI_carol
Carria_petiolate_areolet	MK851177.1	KM106851	m_COI_carol
Carria_sp2	MK851177.1	KM106852	m_COI_carol
Carria_sp3	MK851177.1	KM106853	m_COI_carol
Sciron_sp	MK851177.1	KM106855	genus_COI_carol
Diadegma_sp4	MK851177.1	KM106858	genus_COI_carol
Diadegma_sp3	MK851177.1	KM106859	m_COI_carol
Diadegma_sp1	MK851177.1	KM106863	m_COI_carol
Campoletis_sp1	MK851177.1	KM106882	m_COI_carol
Campoplex_sp1	MK851177.1	KM106909	m_COI_carol
Campoplex_sp13	MK851177.1	KM106910	m_COI_carol
Casinaria_sp3	MK851177.1	KM106927	m_COI_carol
Carria_fortipes	MK851177.1	KM106987	sp_COI_carol
Aucklandella_sp	MK851177.1	KM107005	family_COI_carol
Diadegma_gold_setae	MK851177.1	KM107045	m_COI_carol
Cotesia_sp	MK851177.1	KM107110	m_COI_carol
Campoplex_sp2	MK851177.1	KM107149	m_COI_carol
Phytodietus_sp	MK851177.1	KM107170	genus_COI_carol
Ophion_sp	MK851177.1	KM107171	m_COI_carol
Campoletis_sp4	MK851177.1	KM107173	m_COI_carol
Campoletis_sp5	MK851177.1	KM107174	m_COI_carol
Campoletis_sp9	MK851177.1	KM107181	m_COI_carol
Campoplex_sp4	MK851177.1	KM107186	m_COI_carol
Campoplex_sp3	MK851177.1	KM107187	m_COI_carol
Campoplex_sp9	MK851177.1	KM107190	m_COI_carol
Campoplex_sp16	MK851177.1	MK959392.1	genus_COI_carol
Aleiodes_declanae	MT080096.1	KM106888	sp_COI_carol
Aleiodes_sp	MT080096.1	KM106896	m_COI_carol
Dolichogenidea_darklegs_sp4	MT080096.1	KM107062	genus_COI_carol
Glyptapanteles_sp8	MT080096.1	KM107070	genus_COI_carol
Glyptapanteles_sp5	MT080096.1	KM107078	m_COI_carol
Glyptapanteles_sp9	MT080096.1	KM107089	m_COI_carol
Glyptapanteles_sp4	MT080096.1	KM107094	m_COI_carol
Glyptapanteles_dark	MT080096.1	KM107101	m_COI_carol
Glyptapanteles_sp6	MT080096.1	KM107108	m_COI_carol
Glyptapanteles_sp2	MT080096.1	KM107118	m_COI_carol
Glyptapanteles_sp3	MT080096.1	KM107119	m_COI_carol
Choeras_sp	MT080096.1	KM107122	m_COI_carol
Meteorus_cinctellus	MT080096.1	KM107164	sp_COI_carol
Meteorus_pulchricornis	MT080096.1	MK736041.1	sp_COI
Meteorus_cobbus	MT080096.1	MN309821.1	genus_COI_carol
