# Supplementary material for: Predicting direct and indirect non-target impacts of biocontrol agents using machine-learning approaches
Source: PLoS One. 2021 Jun 1;16(6):e0252448. doi: 10.1371/journal.pone.0252448 (PMC8168882; doi:10.1371/journal.pone.0252448)
Supplement: S7 Appendix — (CSV) [file pone.0252448.s007.csv]

parasitoid_species	host_species	interaction_frequency	forest_type
Aleiodes_declanae	Apoctena_sp	0	native
Aleiodes_declanae	Pyrgotis_sp	0	native
Aleiodes_declanae	Austrocidaria_sp	0	native
Aleiodes_declanae	Planotortrix_octo	0	native
Aleiodes_declanae	Pseudocoremia_sp	5	native
Aleiodes_declanae	Declana_floccosa	0	native
Aleiodes_declanae	Graphania_ustistriga	1	native
Aleiodes_declanae	Ischalis_variabilis	1	native
Aleiodes_declanae	Pseudocoremia_leucelaea	0	native
Aleiodes_declanae	Ctenopseustis_sp	0	native
Aleiodes_declanae	Caloptilia_selenitis	0	native
Aleiodes_declanae	Heterocrossa_sp_indet_A	0	native
Aleiodes_declanae	Phaeosaces_sp	0	native
Aleiodes_declanae	Rhapsa_scotosialis	0	native
Aleiodes_declanae	Epichorista_emphanes	0	native
Aleiodes_declanae	Meterana_dotata	0	native
Aleiodes_declanae	Cnephasia_jactatana	0	native
Aleiodes_declanae	Liothula_omnivora	0	native
Aleiodes_declanae	Psychidae	0	native
Aleiodes_declanae	Pseudocoremia_fenerata	0	native
Aleiodes_declanae	Strepsicrates_sp	0	native
Aleiodes_declanae	Gellonia_sp	1	native
Aleiodes_declanae	Catamacta_gavisana	0	native
Aleiodes_declanae	Pseudocoremia_fluminea	0	native
Aleiodes_declanae	Thio	0	native
Aleiodes_declanae	Celama_parvitis	0	native
Aleiodes_declanae	Cleora_scriptaria	0	native
Aleiodes_declanae	Feredayia_graminosa	0	native
Aleiodes_declanae	Poecilasthena_sp	0	native
Aleiodes_declanae	Leucotenes_coprosmae	0	native
Aleiodes_declanae	Planotortrix_excessana	0	native
Aleiodes_declanae	Tatosoma_lestevata	0	native
Aleiodes_declanae	Pseudocoremia_lupinata	2	native
Aleiodes_declanae	Meterana_vitiosa	0	native
Aleiodes_declanae	Chalastra_pellurgata	1	native
Aleiodes_declanae	Chloroclystis_sp	0	native
Aleiodes_declanae	Holocola_zopherana	0	native
Aleiodes_declanae	Ecclitica_torogramma	0	native
Aleiodes_declanae	Holocola_parthenia	0	native
Aleiodes_declanae	Planotortrix_notophaea	0	native
Aleiodes_declanae	Declana_leptomera	0	native
Aleiodes_sp	Chalastra_pellurgata	2	native
Aleiodes_sp	Holocola_parthenia	0	native
Aleiodes_sp	Liothula_omnivora	0	native
Aleiodes_sp	Cnephasia_jactatana	0	native
Aleiodes_sp	Pseudocoremia_fluminea	0	native
Aleiodes_sp	Caloptilia_selenitis	0	native
Aleiodes_sp	Meterana_dotata	0	native
Aleiodes_sp	Rhapsa_scotosialis	0	native
Aleiodes_sp	Planotortrix_excessana	0	native
Aleiodes_sp	Strepsicrates_sp	0	native
Aleiodes_sp	Pseudocoremia_fenerata	0	native
Aleiodes_sp	Chloroclystis_sp	0	native
Aleiodes_sp	Pseudocoremia_sp	1	native
Aleiodes_sp	Poecilasthena_sp	0	native
Aleiodes_sp	Declana_leptomera	0	native
Aleiodes_sp	Austrocidaria_sp	0	native
Aleiodes_sp	Meterana_vitiosa	0	native
Aleiodes_sp	Gellonia_sp	0	native
Aleiodes_sp	Holocola_zopherana	0	native
Aleiodes_sp	Apoctena_sp	0	native
Aleiodes_sp	Planotortrix_octo	0	native
Aleiodes_sp	Thio	0	native
Aleiodes_sp	Pyrgotis_sp	0	native
Aleiodes_sp	Heterocrossa_sp_indet_A	0	native
Aleiodes_sp	Graphania_ustistriga	0	native
Aleiodes_sp	Ctenopseustis_sp	1	native
Aleiodes_sp	Ecclitica_torogramma	0	native
Aleiodes_sp	Phaeosaces_sp	0	native
Aleiodes_sp	Epichorista_emphanes	0	native
Aleiodes_sp	Celama_parvitis	0	native
Aleiodes_sp	Leucotenes_coprosmae	0	native
Aleiodes_sp	Cleora_scriptaria	1	native
Aleiodes_sp	Pseudocoremia_lupinata	1	native
Aleiodes_sp	Planotortrix_notophaea	0	native
Aleiodes_sp	Tatosoma_lestevata	0	native
Aleiodes_sp	Ischalis_variabilis	1	native
Aleiodes_sp	Declana_floccosa	0	native
Calcager_dubium	Gellonia_sp	0	native
Calcager_dubium	Graphania_ustistriga	0	native
Calcager_dubium	Declana_floccosa	0	native
Calcager_dubium	Declana_leptomera	0	native
Calcager_dubium	Poecilasthena_sp	0	native
Calcager_dubium	Chloroclystis_sp	0	native
Calcager_dubium	Planotortrix_excessana	0	native
Calcager_dubium	Austrocidaria_sp	0	native
Calcager_dubium	Caloptilia_selenitis	0	native
Calcager_dubium	Planotortrix_octo	0	native
Calcager_dubium	Meterana_dotata	1	native
Calcager_dubium	Pseudocoremia_sp	0	native
Calcager_dubium	Chalastra_pellurgata	0	native
Calcager_dubium	Ctenopseustis_sp	0	native
Calcager_dubium	Ischalis_variabilis	0	native
Calcager_dubium	Ecclitica_torogramma	0	native
Calcager_dubium	Planotortrix_notophaea	0	native
Calcager_dubium	Apoctena_sp	0	native
Calcager_dubium	Epichorista_emphanes	0	native
Calcager_dubium	Holocola_parthenia	0	native
Calcager_dubium	Pyrgotis_sp	0	native
Calcager_dubium	Meterana_vitiosa	0	native
Calcager_dubium	Thio	0	native
Calcageria_incidens	Declana_feredayi	0	native
Calcageria_incidens	Ctenopseustis_sp	0	native
Calcageria_incidens	Apoctena_sp	0	native
Calcageria_incidens	Ischalis_variabilis	0	native
Calcageria_incidens	Austrocidaria_sp	0	native
Calcageria_incidens	Psychidae	0	native
Calcageria_incidens	Planotortrix_octo	0	native
Calcageria_incidens	Holocola_zopherana	0	native
Calcageria_incidens	Planotortrix_excessana	0	native
Calcageria_incidens	Leucotenes_coprosmae	0	native
Calcageria_incidens	Chloroclystis_sp	0	native
Calcageria_incidens	Ecclitica_torogramma	0	native
Calcageria_incidens	Phaeosaces_sp	0	native
Calcageria_incidens	Pseudocoremia_sp	0	native
Calcageria_incidens	Graphania_ustistriga	0	native
Calcageria_incidens	Gellonia_sp	1	native
Calcageria_incidens	Poecilasthena_sp	0	native
Calcageria_incidens	Stathmopoda_sp_chocolate	0	native
Calcageria_incidens	Cleora_scriptaria	0	native
Calcageria_incidens	Chalastra_pellurgata	0	native
Calcageria_incidens	Planotortrix_notophaea	0	native
Calcageria_incidens	Thio	0	native
Calcageria_incidens	Catamacta_gavisana	0	native
Calcageria_incidens	Meterana_dotata	0	native
Calcageria_incidens	Holocola_emplasta	0	native
Calcageria_incidens	Strepsicrates_sp	0	native
Calcageria_incidens	Caloptilia_selenitis	0	native
Calcageria_incidens	Rhapsa_scotosialis	0	native
Calcageria_incidens	Meterana_vitiosa	0	native
Calcageria_incidens	Epichorista_emphanes	0	native
Calcageria_incidens	Archipini_sp	0	native
Calcageria_incidens	Pseudocoremia_fenerata	0	native
Calcageria_incidens	Liothula_omnivora	0	native
Calcageria_incidens	Heterocrossa_sp_indet_A	0	native
Calcageria_incidens	Cnephasia_jactatana	0	native
Calcageria_incidens	Holocola_parthenia	0	native
Calcageria_incidens	Declana_floccosa	2	native
Calcageria_incidens	Pyrgotis_sp	0	native
Calcageria_incidens	Declana_leptomera	0	native
Campoplex_sp1	Declana_floccosa	0	native
Campoplex_sp1	Holocola_zopherana	1	native
Campoplex_sp1	Pyrgotis_sp	0	native
Campoplex_sp1	Chalastra_pellurgata	0	native
Campoplex_sp1	Heterocrossa_sp_indet_A	0	native
Campoplex_sp1	Planotortrix_excessana	0	native
Campoplex_sp1	Pseudocoremia_lupinata	0	native
Campoplex_sp1	Rhapsa_scotosialis	0	native
Campoplex_sp1	Planotortrix_octo	0	native
Campoplex_sp1	Planotortrix_notophaea	0	native
Campoplex_sp1	Cleora_scriptaria	0	native
Campoplex_sp1	Pseudocoremia_fenerata	0	native
Campoplex_sp1	Austrocidaria_sp	0	native
Campoplex_sp1	Pseudocoremia_sp	0	native
Campoplex_sp1	Chloroclystis_sp	0	native
Campoplex_sp1	Caloptilia_selenitis	0	native
Campoplex_sp1	Ctenopseustis_sp	0	native
Campoplex_sp1	Holocola_parthenia	0	native
Campoplex_sp1	Declana_leptomera	0	native
Campoplex_sp1	Apoctena_sp	0	native
Campoplex_sp1	Poecilasthena_sp	0	native
Campoplex_sp1	Thio	0	native
Campoplex_sp1	Leucotenes_coprosmae	0	native
Campoplex_sp1	Gellonia_sp	0	native
Campoplex_sp13	Pseudocoremia_leucelaea	0	native
Campoplex_sp13	Caloptilia_selenitis	0	native
Campoplex_sp13	Catamacta_gavisana	0	native
Campoplex_sp13	Liothula_omnivora	1	native
Campoplex_sp13	Strepsicrates_sp	0	native
Campoplex_sp13	Chloroclystis_sp	0	native
Campoplex_sp13	Feredayia_graminosa	0	native
Campoplex_sp13	Planotortrix_octo	0	native
Campoplex_sp13	Ctenopseustis_sp	0	native
Campoplex_sp13	Phaeosaces_sp	0	native
Campoplex_sp13	Poecilasthena_sp	0	native
Campoplex_sp13	Leucotenes_coprosmae	0	native
Campoplex_sp13	Pseudocoremia_fenerata	0	native
Campoplex_sp13	Psychidae	1	native
Campoplex_sp13	Austrocidaria_sp	0	native
Campoplex_sp13	Holocola_zopherana	0	native
Campoplex_sp13	Declana_floccosa	0	native
Campoplex_sp13	Epichorista_emphanes	0	native
Campoplex_sp13	Declana_leptomera	0	native
Campoplex_sp13	Stathmopoda_sp_chocolate	0	native
Campoplex_sp13	Graphania_ustistriga	0	native
Campoplex_sp13	Apoctena_sp	0	native
Campoplex_sp13	Thio	3	native
Campoplex_sp13	Chalastra_pellurgata	0	native
Campoplex_sp13	Pyrgotis_sp	0	native
Campoplex_sp13	Celama_parvitis	0	native
Campoplex_sp13	Heterocrossa_sp_indet_A	0	native
Campoplex_sp13	Holocola_parthenia	0	native
Campoplex_sp13	Gellonia_sp	0	native
Campoplex_sp13	Meterana_vitiosa	0	native
Campoplex_sp13	Planotortrix_excessana	0	native
Campoplex_sp13	Cleora_scriptaria	0	native
Campoplex_sp13	Planotortrix_notophaea	0	native
Campoplex_sp13	Rhapsa_scotosialis	0	native
Campoplex_sp13	Ecclitica_torogramma	0	native
Campoplex_sp13	Pseudocoremia_sp	0	native
Campoplex_sp13	Cnephasia_jactatana	0	native
Campoplex_sp13	Ischalis_variabilis	0	native
Campoplex_sp2	Holocola_zopherana	0	native
Campoplex_sp2	Liothula_omnivora	0	native
Campoplex_sp2	Planotortrix_excessana	0	native
Campoplex_sp2	Planotortrix_octo	0	native
Campoplex_sp2	Pyrgotis_sp	0	native
Campoplex_sp2	Chloroclystis_sp	0	native
Campoplex_sp2	Declana_floccosa	0	native
Campoplex_sp2	Caloptilia_selenitis	0	native
Campoplex_sp2	Celama_parvitis	0	native
Campoplex_sp2	Leucotenes_coprosmae	0	native
Campoplex_sp2	Chalastra_pellurgata	0	native
Campoplex_sp2	Pseudocoremia_lupinata	0	native
Campoplex_sp2	Cnephasia_jactatana	0	native
Campoplex_sp2	Planotortrix_notophaea	0	native
Campoplex_sp2	Phaeosaces_sp	0	native
Campoplex_sp2	Pseudocoremia_fenerata	0	native
Campoplex_sp2	Pseudocoremia_sp	0	native
Campoplex_sp2	Meterana_vitiosa	0	native
Campoplex_sp2	Heterocrossa_sp_indet_A	1	native
Campoplex_sp2	Holocola_parthenia	0	native
Campoplex_sp2	Gellonia_sp	0	native
Campoplex_sp2	Ctenopseustis_sp	0	native
Campoplex_sp2	Rhapsa_scotosialis	0	native
Campoplex_sp2	Poecilasthena_sp	1	native
Campoplex_sp2	Cleora_scriptaria	0	native
Campoplex_sp2	Epichorista_emphanes	0	native
Campoplex_sp2	Thio	0	native
Campoplex_sp2	Apoctena_sp	0	native
Campoplex_sp2	Austrocidaria_sp	0	native
Campoplex_sp2	Declana_leptomera	0	native
Campoplex_sp3	Ctenopseustis_sp	4	native
Campoplex_sp3	Leucotenes_coprosmae	0	native
Campoplex_sp3	Meterana_vitiosa	0	native
Campoplex_sp3	Caloptilia_selenitis	0	native
Campoplex_sp3	Psychidae	0	native
Campoplex_sp3	Ecclitica_torogramma	0	native
Campoplex_sp3	Ischalis_variabilis	0	native
Campoplex_sp3	Holocola_zopherana	0	native
Campoplex_sp3	Tatosoma_lestevata	0	native
Campoplex_sp3	Rhapsa_scotosialis	0	native
Campoplex_sp3	Phaeosaces_sp	0	native
Campoplex_sp3	Strepsicrates_sp	0	native
Campoplex_sp3	Pseudocoremia_sp	0	native
Campoplex_sp3	Planotortrix_excessana	2	native
Campoplex_sp3	Declana_floccosa	1	native
Campoplex_sp3	Pseudocoremia_fluminea	0	native
Campoplex_sp3	Declana_leptomera	0	native
Campoplex_sp3	Meterana_dotata	0	native
Campoplex_sp3	Liothula_omnivora	0	native
Campoplex_sp3	Poecilasthena_sp	0	native
Campoplex_sp3	Pyrgotis_sp	0	native
Campoplex_sp3	Heterocrossa_sp_indet_A	1	native
Campoplex_sp3	Chalastra_pellurgata	0	native
Campoplex_sp3	Graphania_ustistriga	0	native
Campoplex_sp3	Holocola_parthenia	0	native
Campoplex_sp3	Pseudocoremia_lupinata	0	native
Campoplex_sp3	Cleora_scriptaria	0	native
Campoplex_sp3	Archipini_sp	0	native
Campoplex_sp3	Declana_feredayi	0	native
Campoplex_sp3	Epichorista_emphanes	1	native
Campoplex_sp3	Catamacta_gavisana	1	native
Campoplex_sp3	Planotortrix_notophaea	0	native
Campoplex_sp3	Pseudocoremia_fenerata	0	native
Campoplex_sp3	Gellonia_sp	0	native
Campoplex_sp3	Apoctena_sp	0	native
Campoplex_sp3	Planotortrix_octo	0	native
Campoplex_sp3	Holocola_emplasta	0	native
Campoplex_sp3	Chloroclystis_sp	0	native
Campoplex_sp3	Stathmopoda_sp_chocolate	0	native
Campoplex_sp3	Thio	0	native
Campoplex_sp3	Austrocidaria_sp	0	native
Campoplex_sp3	Cnephasia_jactatana	0	native
Campoplex_sp4	Cnephasia_jactatana	0	native
Campoplex_sp4	Poecilasthena_sp	0	native
Campoplex_sp4	Catamacta_gavisana	0	native
Campoplex_sp4	Holocola_zopherana	0	native
Campoplex_sp4	Chloroclystis_sp	0	native
Campoplex_sp4	Declana_floccosa	0	native
Campoplex_sp4	Heterocrossa_sp_indet_A	0	native
Campoplex_sp4	Stathmopoda_sp_chocolate	0	native
Campoplex_sp4	Apoctena_sp	0	native
Campoplex_sp4	Pseudocoremia_fenerata	0	native
Campoplex_sp4	Pseudocoremia_sp	0	native
Campoplex_sp4	Thio	0	native
Campoplex_sp4	Planotortrix_excessana	0	native
Campoplex_sp4	Planotortrix_octo	0	native
Campoplex_sp4	Planotortrix_notophaea	0	native
Campoplex_sp4	Caloptilia_selenitis	2	native
Campoplex_sp4	Epichorista_emphanes	0	native
Campoplex_sp4	Liothula_omnivora	0	native
Campoplex_sp4	Declana_leptomera	0	native
Campoplex_sp4	Strepsicrates_sp	0	native
Campoplex_sp4	Gellonia_sp	0	native
Campoplex_sp4	Ctenopseustis_sp	0	native
Campoplex_sp4	Cleora_scriptaria	0	native
Campoplex_sp4	Pyrgotis_sp	0	native
Campoplex_sp9	Declana_floccosa	0	native
Campoplex_sp9	Ecclitica_torogramma	1	native
Campoplex_sp9	Pseudocoremia_sp	0	native
Campoplex_sp9	Strepsicrates_sp	0	native
Campoplex_sp9	Chalastra_pellurgata	0	native
Campoplex_sp9	Graphania_ustistriga	0	native
Campoplex_sp9	Planotortrix_notophaea	0	native
Campoplex_sp9	Planotortrix_excessana	0	native
Campoplex_sp9	Psychidae	0	native
Campoplex_sp9	Cnephasia_jactatana	0	native
Campoplex_sp9	Celama_parvitis	0	native
Campoplex_sp9	Phaeosaces_sp	0	native
Campoplex_sp9	Thio	0	native
Campoplex_sp9	Meterana_dotata	0	native
Campoplex_sp9	Meterana_vitiosa	0	native
Campoplex_sp9	Apoctena_sp	0	native
Campoplex_sp9	Austrocidaria_sp	0	native
Campoplex_sp9	Ischalis_variabilis	0	native
Campoplex_sp9	Pseudocoremia_leucelaea	0	native
Campoplex_sp9	Pyrgotis_sp	0	native
Campoplex_sp9	Epichorista_emphanes	0	native
Campoplex_sp9	Cleora_scriptaria	0	native
Campoplex_sp9	Caloptilia_selenitis	0	native
Campoplex_sp9	Gellonia_sp	0	native
Campoplex_sp9	Pseudocoremia_lupinata	0	native
Campoplex_sp9	Chloroclystis_sp	0	native
Campoplex_sp9	Poecilasthena_sp	0	native
Campoplex_sp9	Holocola_parthenia	1	native
Campoplex_sp9	Tatosoma_lestevata	0	native
Campoplex_sp9	Declana_leptomera	0	native
Campoplex_sp9	Holocola_zopherana	0	native
Campoplex_sp9	Stathmopoda_sp_chocolate	0	native
Campoplex_sp9	Ctenopseustis_sp	1	native
Campoplex_sp9	Pseudocoremia_fluminea	0	native
Campoplex_sp9	Planotortrix_octo	0	native
Campoplex_sp9	Heterocrossa_sp_indet_A	0	native
Carria_fortipes	Pseudocoremia_sp	0	native
Carria_fortipes	Pseudocoremia_fenerata	0	native
Carria_fortipes	Chloroclystis_sp	0	native
Carria_fortipes	Planotortrix_excessana	0	native
Carria_fortipes	Declana_floccosa	0	native
Carria_fortipes	Apoctena_sp	0	native
Carria_fortipes	Caloptilia_selenitis	0	native
Carria_fortipes	Meterana_dotata	0	native
Carria_fortipes	Celama_parvitis	0	native
Carria_fortipes	Liothula_omnivora	0	native
Carria_fortipes	Catamacta_gavisana	0	native
Carria_fortipes	Planotortrix_octo	0	native
Carria_fortipes	Tatosoma_lestevata	0	native
Carria_fortipes	Poecilasthena_sp	0	native
Carria_fortipes	Strepsicrates_sp	1	native
Carria_fortipes	Chalastra_pellurgata	0	native
Carria_fortipes	Holocola_parthenia	0	native
Carria_fortipes	Cleora_scriptaria	0	native
Carria_fortipes	Rhapsa_scotosialis	0	native
Carria_fortipes	Ctenopseustis_sp	0	native
Carria_fortipes	Pyrgotis_sp	0	native
Carria_fortipes	Leucotenes_coprosmae	0	native
Carria_fortipes	Pseudocoremia_fluminea	0	native
Carria_fortipes	Austrocidaria_sp	0	native
Carria_fortipes	Ecclitica_torogramma	0	native
Carria_fortipes	Meterana_vitiosa	0	native
Carria_fortipes	Declana_leptomera	0	native
Carria_fortipes	Epichorista_emphanes	0	native
Carria_fortipes	Holocola_zopherana	4	native
Carria_fortipes	Pseudocoremia_lupinata	0	native
Carria_fortipes	Gellonia_sp	0	native
Carria_fortipes	Thio	0	native
Carria_fortipes	Cnephasia_jactatana	0	native
Carria_fortipes	Phaeosaces_sp	0	native
Carria_fortipes	Heterocrossa_sp_indet_A	4	native
Carria_fortipes	Stathmopoda_sp_chocolate	0	native
Carria_fortipes	Planotortrix_notophaea	0	native
Carria_sp2	Tatosoma_lestevata	0	native
Carria_sp2	Declana_floccosa	0	native
Carria_sp2	Cnephasia_jactatana	0	native
Carria_sp2	Strepsicrates_sp	0	native
Carria_sp2	Phaeosaces_sp	0	native
Carria_sp2	Cleora_scriptaria	0	native
Carria_sp2	Planotortrix_notophaea	0	native
Carria_sp2	Meterana_dotata	0	native
Carria_sp2	Pyrgotis_sp	0	native
Carria_sp2	Holocola_zopherana	0	native
Carria_sp2	Thio	0	native
Carria_sp2	Poecilasthena_sp	0	native
Carria_sp2	Ecclitica_torogramma	0	native
Carria_sp2	Pseudocoremia_lupinata	0	native
Carria_sp2	Pseudocoremia_sp	0	native
Carria_sp2	Apoctena_sp	0	native
Carria_sp2	Meterana_vitiosa	0	native
Carria_sp2	Planotortrix_octo	0	native
Carria_sp2	Pseudocoremia_fluminea	0	native
Carria_sp2	Chloroclystis_sp	0	native
Carria_sp2	Gellonia_sp	0	native
Carria_sp2	Epichorista_emphanes	0	native
Carria_sp2	Heterocrossa_sp_indet_A	1	native
Carria_sp2	Ctenopseustis_sp	0	native
Carria_sp3	Declana_floccosa	0	native
Carria_sp3	Thio	0	native
Carria_sp3	Planotortrix_notophaea	0	native
Carria_sp3	Heterocrossa_sp_indet_A	0	native
Carria_sp3	Meterana_dotata	0	native
Carria_sp3	Declana_feredayi	0	native
Carria_sp3	Cnephasia_jactatana	0	native
Carria_sp3	Ctenopseustis_sp	0	native
Carria_sp3	Psychidae	0	native
Carria_sp3	Caloptilia_selenitis	0	native
Carria_sp3	Gellonia_sp	0	native
Carria_sp3	Pseudocoremia_fenerata	0	native
Carria_sp3	Pyrgotis_sp	0	native
Carria_sp3	Leucotenes_coprosmae	0	native
Carria_sp3	Holocola_parthenia	0	native
Carria_sp3	Epichorista_emphanes	3	native
Carria_sp3	Phaeosaces_sp	0	native
Carria_sp3	Archipini_sp	0	native
Carria_sp3	Ecclitica_torogramma	0	native
Carria_sp3	Poecilasthena_sp	0	native
Carria_sp3	Pseudocoremia_sp	0	native
Carria_sp3	Holocola_emplasta	0	native
Carria_sp3	Apoctena_sp	0	native
Carria_sp3	Planotortrix_octo	0	native
Carria_sp3	Rhapsa_scotosialis	0	native
Casinaria_sp3	Ischalis_variabilis	0	native
Casinaria_sp3	Chalastra_pellurgata	0	native
Casinaria_sp3	Declana_floccosa	6	native
Casinaria_sp3	Heterocrossa_sp_indet_A	0	native
Casinaria_sp3	Pseudocoremia_fenerata	0	native
Casinaria_sp3	Meterana_vitiosa	0	native
Casinaria_sp3	Cnephasia_jactatana	0	native
Casinaria_sp3	Planotortrix_notophaea	1	native
Casinaria_sp3	Pseudocoremia_sp	9	native
Casinaria_sp3	Apoctena_sp	0	native
Casinaria_sp3	Cleora_scriptaria	0	native
Casinaria_sp3	Leucotenes_coprosmae	0	native
Casinaria_sp3	Ecclitica_torogramma	0	native
Casinaria_sp3	Strepsicrates_sp	0	native
Casinaria_sp3	Gellonia_sp	0	native
Casinaria_sp3	Holocola_parthenia	0	native
Casinaria_sp3	Planotortrix_excessana	0	native
Casinaria_sp3	Epichorista_emphanes	0	native
Casinaria_sp3	Pseudocoremia_leucelaea	0	native
Casinaria_sp3	Psychidae	0	native
Casinaria_sp3	Celama_parvitis	0	native
Casinaria_sp3	Stathmopoda_sp_chocolate	0	native
Casinaria_sp3	Catamacta_gavisana	0	native
Casinaria_sp3	Pyrgotis_sp	0	native
Casinaria_sp3	Thio	0	native
Casinaria_sp3	Planotortrix_octo	0	native
Casinaria_sp3	Caloptilia_selenitis	0	native
Casinaria_sp3	Phaeosaces_sp	0	native
Casinaria_sp3	Chloroclystis_sp	0	native
Casinaria_sp3	Graphania_ustistriga	0	native
Casinaria_sp3	Liothula_omnivora	0	native
Casinaria_sp3	Austrocidaria_sp	0	native
Casinaria_sp3	Pseudocoremia_lupinata	1	native
Casinaria_sp3	Ctenopseustis_sp	0	native
Casinaria_sp3	Meterana_dotata	0	native
Casinaria_sp3	Holocola_zopherana	0	native
Casinaria_sp3	Declana_leptomera	1	native
Casinaria_sp3	Poecilasthena_sp	0	native
Choeras_sp	Heterocrossa_sp_indet_A	0	native
Choeras_sp	Stathmopoda_sp_chocolate	2	native
Choeras_sp	Chalastra_pellurgata	0	native
Choeras_sp	Austrocidaria_sp	0	native
Choeras_sp	Planotortrix_notophaea	0	native
Choeras_sp	Holocola_zopherana	0	native
Choeras_sp	Declana_floccosa	0	native
Choeras_sp	Holocola_parthenia	0	native
Choeras_sp	Graphania_ustistriga	0	native
Choeras_sp	Declana_leptomera	0	native
Choeras_sp	Pseudocoremia_fluminea	0	native
Choeras_sp	Cleora_scriptaria	0	native
Choeras_sp	Thio	2	native
Choeras_sp	Meterana_vitiosa	0	native
Choeras_sp	Pseudocoremia_fenerata	0	native
Choeras_sp	Cnephasia_jactatana	0	native
Choeras_sp	Chloroclystis_sp	0	native
Choeras_sp	Pseudocoremia_lupinata	0	native
Choeras_sp	Strepsicrates_sp	1	native
Choeras_sp	Liothula_omnivora	0	native
Choeras_sp	Phaeosaces_sp	0	native
Choeras_sp	Planotortrix_octo	0	native
Choeras_sp	Pyrgotis_sp	0	native
Choeras_sp	Planotortrix_excessana	0	native
Choeras_sp	Apoctena_sp	0	native
Choeras_sp	Meterana_dotata	0	native
Choeras_sp	Ctenopseustis_sp	0	native
Choeras_sp	Ecclitica_torogramma	0	native
Choeras_sp	Pseudocoremia_sp	0	native
Choeras_sp	Ischalis_variabilis	0	native
Choeras_sp	Epichorista_emphanes	0	native
Choeras_sp	Poecilasthena_sp	0	native
Choeras_sp	Catamacta_gavisana	0	native
Choeras_sp	Caloptilia_selenitis	0	native
Choeras_sp	Gellonia_sp	0	native
Choeras_sp	Tatosoma_lestevata	0	native
Diadegma_gold_setae	Declana_feredayi	0	native
Diadegma_gold_setae	Phaeosaces_sp	0	native
Diadegma_gold_setae	Gellonia_sp	0	native
Diadegma_gold_setae	Declana_floccosa	2	native
Diadegma_gold_setae	Meterana_dotata	0	native
Diadegma_gold_setae	Cnephasia_jactatana	0	native
Diadegma_gold_setae	Thio	0	native
Diadegma_gold_setae	Archipini_sp	0	native
Diadegma_gold_setae	Poecilasthena_sp	0	native
Diadegma_gold_setae	Pseudocoremia_sp	0	native
Diadegma_gold_setae	Holocola_emplasta	0	native
Diadegma_gold_setae	Planotortrix_notophaea	0	native
Diadegma_gold_setae	Ecclitica_torogramma	0	native
Diadegma_gold_setae	Rhapsa_scotosialis	0	native
Diadegma_gold_setae	Heterocrossa_sp_indet_A	0	native
Diadegma_gold_setae	Pyrgotis_sp	0	native
Diadegma_gold_setae	Apoctena_sp	0	native
Diadegma_gold_setae	Psychidae	0	native
Diadegma_gold_setae	Holocola_parthenia	0	native
Diadegma_gold_setae	Planotortrix_octo	0	native
Diadegma_gold_setae	Leucotenes_coprosmae	0	native
Diadegma_gold_setae	Ctenopseustis_sp	0	native
Diadegma_gold_setae	Epichorista_emphanes	0	native
Diadegma_gold_setae	Pseudocoremia_fenerata	0	native
Diadegma_gold_setae	Caloptilia_selenitis	0	native
Diadegma_sp1	Holocola_zopherana	0	native
Diadegma_sp1	Poecilasthena_sp	0	native
Diadegma_sp1	Catamacta_gavisana	0	native
Diadegma_sp1	Heterocrossa_sp_indet_A	0	native
Diadegma_sp1	Thio	0	native
Diadegma_sp1	Ischalis_variabilis	0	native
Diadegma_sp1	Epichorista_emphanes	5	native
Diadegma_sp1	Declana_feredayi	0	native
Diadegma_sp1	Gellonia_sp	0	native
Diadegma_sp1	Pseudocoremia_lupinata	0	native
Diadegma_sp1	Liothula_omnivora	0	native
Diadegma_sp1	Declana_leptomera	0	native
Diadegma_sp1	Rhapsa_scotosialis	0	native
Diadegma_sp1	Chalastra_pellurgata	0	native
Diadegma_sp1	Ctenopseustis_sp	22	native
Diadegma_sp1	Archipini_sp	0	native
Diadegma_sp1	Pyrgotis_sp	0	native
Diadegma_sp1	Graphania_ustistriga	0	native
Diadegma_sp1	Planotortrix_notophaea	1	native
Diadegma_sp1	Planotortrix_excessana	0	native
Diadegma_sp1	Cnephasia_jactatana	1	native
Diadegma_sp1	Celama_parvitis	0	native
Diadegma_sp1	Holocola_parthenia	0	native
Diadegma_sp1	Meterana_dotata	0	native
Diadegma_sp1	Phaeosaces_sp	0	native
Diadegma_sp1	Planotortrix_octo	2	native
Diadegma_sp1	Declana_floccosa	0	native
Diadegma_sp1	Cleora_scriptaria	0	native
Diadegma_sp1	Chloroclystis_sp	0	native
Diadegma_sp1	Pseudocoremia_sp	0	native
Diadegma_sp1	Stathmopoda_sp_chocolate	0	native
Diadegma_sp1	Apoctena_sp	3	native
Diadegma_sp1	Feredayia_graminosa	0	native
Diadegma_sp1	Austrocidaria_sp	0	native
Diadegma_sp1	Meterana_vitiosa	0	native
Diadegma_sp1	Pseudocoremia_fenerata	0	native
Diadegma_sp1	Psychidae	0	native
Diadegma_sp1	Tatosoma_lestevata	0	native
Diadegma_sp1	Holocola_emplasta	1	native
Diadegma_sp1	Leucotenes_coprosmae	0	native
Diadegma_sp1	Pseudocoremia_fluminea	0	native
Diadegma_sp1	Caloptilia_selenitis	0	native
Diadegma_sp1	Ecclitica_torogramma	0	native
Diadegma_sp1	Pseudocoremia_leucelaea	0	native
Diadegma_sp1	Strepsicrates_sp	0	native
Diadegma_sp3	Pyrgotis_sp	0	native
Diadegma_sp3	Apoctena_sp	0	native
Diadegma_sp3	Ecclitica_torogramma	0	native
Diadegma_sp3	Holocola_parthenia	0	native
Diadegma_sp3	Thio	0	native
Diadegma_sp3	Planotortrix_octo	0	native
Diadegma_sp3	Graphania_ustistriga	0	native
Diadegma_sp3	Planotortrix_notophaea	0	native
Diadegma_sp3	Stathmopoda_sp_chocolate	0	native
Diadegma_sp3	Declana_floccosa	1	native
Diadegma_sp3	Psychidae	0	native
Diadegma_sp3	Poecilasthena_sp	0	native
Diadegma_sp3	Pseudocoremia_leucelaea	0	native
Diadegma_sp3	Epichorista_emphanes	0	native
Diadegma_sp3	Ctenopseustis_sp	0	native
Diadegma_sp3	Heterocrossa_sp_indet_A	0	native
Diadegma_sp3	Holocola_zopherana	0	native
Diadegma_sp3	Pseudocoremia_sp	0	native
Diadegma_sp3	Chloroclystis_sp	0	native
Diadegma_sp3	Declana_leptomera	0	native
Diadegma_sp3	Celama_parvitis	0	native
Diadegma_sp3	Cnephasia_jactatana	0	native
Diadegma_sp3	Phaeosaces_sp	0	native
Diadegma_sp3	Gellonia_sp	1	native
Dolichogenidae_sp2	Pseudocoremia_sp	0	native
Dolichogenidae_sp2	Catamacta_gavisana	0	native
Dolichogenidae_sp2	Pyrgotis_sp	0	native
Dolichogenidae_sp2	Austrocidaria_sp	0	native
Dolichogenidae_sp2	Thio	0	native
Dolichogenidae_sp2	Planotortrix_excessana	0	native
Dolichogenidae_sp2	Planotortrix_octo	0	native
Dolichogenidae_sp2	Caloptilia_selenitis	0	native
Dolichogenidae_sp2	Strepsicrates_sp	0	native
Dolichogenidae_sp2	Declana_leptomera	0	native
Dolichogenidae_sp2	Declana_floccosa	0	native
Dolichogenidae_sp2	Liothula_omnivora	0	native
Dolichogenidae_sp2	Meterana_dotata	0	native
Dolichogenidae_sp2	Heterocrossa_sp_indet_A	0	native
Dolichogenidae_sp2	Cleora_scriptaria	0	native
Dolichogenidae_sp2	Poecilasthena_sp	0	native
Dolichogenidae_sp2	Tatosoma_lestevata	0	native
Dolichogenidae_sp2	Chalastra_pellurgata	0	native
Dolichogenidae_sp2	Ecclitica_torogramma	0	native
Dolichogenidae_sp2	Pseudocoremia_fluminea	0	native
Dolichogenidae_sp2	Meterana_vitiosa	0	native
Dolichogenidae_sp2	Cnephasia_jactatana	0	native
Dolichogenidae_sp2	Leucotenes_coprosmae	0	native
Dolichogenidae_sp2	Chloroclystis_sp	0	native
Dolichogenidae_sp2	Gellonia_sp	0	native
Dolichogenidae_sp2	Holocola_zopherana	0	native
Dolichogenidae_sp2	Phaeosaces_sp	0	native
Dolichogenidae_sp2	Epichorista_emphanes	0	native
Dolichogenidae_sp2	Holocola_parthenia	0	native
Dolichogenidae_sp2	Stathmopoda_sp_chocolate	0	native
Dolichogenidae_sp2	Pseudocoremia_lupinata	0	native
Dolichogenidae_sp2	Planotortrix_notophaea	0	native
Dolichogenidae_sp2	Pseudocoremia_fenerata	0	native
Dolichogenidae_sp2	Ctenopseustis_sp	8	native
Dolichogenidae_sp2	Rhapsa_scotosialis	0	native
Dolichogenidae_sp2	Apoctena_sp	0	native
Dolichogenidea_darklegs_sp4	Declana_leptomera	0	native
Dolichogenidea_darklegs_sp4	Caloptilia_selenitis	1	native
Dolichogenidea_darklegs_sp4	Planotortrix_notophaea	4	native
Dolichogenidea_darklegs_sp4	Cnephasia_jactatana	0	native
Dolichogenidea_darklegs_sp4	Feredayia_graminosa	0	native
Dolichogenidea_darklegs_sp4	Catamacta_gavisana	0	native
Dolichogenidea_darklegs_sp4	Strepsicrates_sp	0	native
Dolichogenidea_darklegs_sp4	Meterana_vitiosa	0	native
Dolichogenidea_darklegs_sp4	Epichorista_emphanes	0	native
Dolichogenidea_darklegs_sp4	Psychidae	0	native
Dolichogenidea_darklegs_sp4	Holocola_parthenia	1	native
Dolichogenidea_darklegs_sp4	Leucotenes_coprosmae	1	native
Dolichogenidea_darklegs_sp4	Graphania_ustistriga	0	native
Dolichogenidea_darklegs_sp4	Gellonia_sp	0	native
Dolichogenidea_darklegs_sp4	Chloroclystis_sp	0	native
Dolichogenidea_darklegs_sp4	Liothula_omnivora	0	native
Dolichogenidea_darklegs_sp4	Austrocidaria_sp	0	native
Dolichogenidea_darklegs_sp4	Planotortrix_octo	0	native
Dolichogenidea_darklegs_sp4	Pseudocoremia_fenerata	0	native
Dolichogenidea_darklegs_sp4	Ctenopseustis_sp	17	native
Dolichogenidea_darklegs_sp4	Heterocrossa_sp_indet_A	0	native
Dolichogenidea_darklegs_sp4	Phaeosaces_sp	0	native
Dolichogenidea_darklegs_sp4	Holocola_zopherana	0	native
Dolichogenidea_darklegs_sp4	Stathmopoda_sp_chocolate	0	native
Dolichogenidea_darklegs_sp4	Celama_parvitis	0	native
Dolichogenidea_darklegs_sp4	Thio	0	native
Dolichogenidea_darklegs_sp4	Apoctena_sp	1	native
Dolichogenidea_darklegs_sp4	Declana_floccosa	0	native
Dolichogenidea_darklegs_sp4	Pseudocoremia_leucelaea	0	native
Dolichogenidea_darklegs_sp4	Poecilasthena_sp	0	native
Dolichogenidea_darklegs_sp4	Cleora_scriptaria	0	native
Dolichogenidea_darklegs_sp4	Tatosoma_lestevata	0	native
Dolichogenidea_darklegs_sp4	Rhapsa_scotosialis	0	native
Dolichogenidea_darklegs_sp4	Pyrgotis_sp	2	native
Dolichogenidea_darklegs_sp4	Meterana_dotata	0	native
Dolichogenidea_darklegs_sp4	Planotortrix_excessana	0	native
Dolichogenidea_darklegs_sp4	Pseudocoremia_lupinata	0	native
Dolichogenidea_darklegs_sp4	Ecclitica_torogramma	3	native
Dolichogenidea_darklegs_sp4	Ischalis_variabilis	0	native
Dolichogenidea_darklegs_sp4	Pseudocoremia_sp	0	native
Dolichogenidea_darklegs_sp4	Pseudocoremia_fluminea	0	native
Dolichogenidea_darklegs_sp4	Chalastra_pellurgata	0	native
Dolichogenidea_lightly_punct	Thio	0	native
Dolichogenidea_lightly_punct	Planotortrix_notophaea	1	native
Dolichogenidea_lightly_punct	Leucotenes_coprosmae	0	native
Dolichogenidea_lightly_punct	Holocola_emplasta	0	native
Dolichogenidea_lightly_punct	Strepsicrates_sp	0	native
Dolichogenidea_lightly_punct	Pyrgotis_sp	5	native
Dolichogenidea_lightly_punct	Poecilasthena_sp	2	native
Dolichogenidea_lightly_punct	Psychidae	0	native
Dolichogenidea_lightly_punct	Declana_floccosa	0	native
Dolichogenidea_lightly_punct	Holocola_parthenia	1	native
Dolichogenidea_lightly_punct	Planotortrix_octo	8	native
Dolichogenidea_lightly_punct	Celama_parvitis	0	native
Dolichogenidea_lightly_punct	Pseudocoremia_sp	0	native
Dolichogenidea_lightly_punct	Stathmopoda_sp_chocolate	0	native
Dolichogenidea_lightly_punct	Feredayia_graminosa	0	native
Dolichogenidea_lightly_punct	Ctenopseustis_sp	31	native
Dolichogenidea_lightly_punct	Heterocrossa_sp_indet_A	0	native
Dolichogenidea_lightly_punct	Pseudocoremia_leucelaea	0	native
Dolichogenidea_lightly_punct	Declana_feredayi	0	native
Dolichogenidea_lightly_punct	Epichorista_emphanes	1	native
Dolichogenidea_lightly_punct	Chloroclystis_sp	0	native
Dolichogenidea_lightly_punct	Phaeosaces_sp	0	native
Dolichogenidea_lightly_punct	Pseudocoremia_lupinata	0	native
Dolichogenidea_lightly_punct	Ischalis_variabilis	0	native
Dolichogenidea_lightly_punct	Chalastra_pellurgata	0	native
Dolichogenidea_lightly_punct	Holocola_zopherana	0	native
Dolichogenidea_lightly_punct	Pseudocoremia_fenerata	0	native
Dolichogenidea_lightly_punct	Meterana_vitiosa	0	native
Dolichogenidea_lightly_punct	Pseudocoremia_fluminea	1	native
Dolichogenidea_lightly_punct	Caloptilia_selenitis	0	native
Dolichogenidea_lightly_punct	Apoctena_sp	1	native
Dolichogenidea_lightly_punct	Archipini_sp	0	native
Dolichogenidea_lightly_punct	Cnephasia_jactatana	0	native
Dolichogenidea_lightly_punct	Austrocidaria_sp	0	native
Dolichogenidea_lightly_punct	Planotortrix_excessana	1	native
Dolichogenidea_lightly_punct	Catamacta_gavisana	0	native
Dolichogenidea_lightly_punct	Gellonia_sp	0	native
Dolichogenidea_lightly_punct	Rhapsa_scotosialis	0	native
Dolichogenidea_lightly_punct	Tatosoma_lestevata	0	native
Dolichogenidea_lightly_punct	Liothula_omnivora	0	native
Dolichogenidea_lightly_punct	Declana_leptomera	0	native
Dolichogenidea_lightly_punct	Graphania_ustistriga	0	native
Dolichogenidea_lightly_punct	Cleora_scriptaria	0	native
Dolichogenidea_lightly_punct	Ecclitica_torogramma	0	native
Dolichogenidea_lightly_punct	Meterana_dotata	0	native
Genus_nov_Hearthead	Apoctena_sp	2	native
Genus_nov_Hearthead	Poecilasthena_sp	0	native
Genus_nov_Hearthead	Chloroclystis_sp	0	native
Genus_nov_Hearthead	Rhapsa_scotosialis	0	native
Genus_nov_Hearthead	Liothula_omnivora	0	native
Genus_nov_Hearthead	Cnephasia_jactatana	0	native
Genus_nov_Hearthead	Ctenopseustis_sp	0	native
Genus_nov_Hearthead	Holocola_zopherana	0	native
Genus_nov_Hearthead	Leucotenes_coprosmae	0	native
Genus_nov_Hearthead	Austrocidaria_sp	0	native
Genus_nov_Hearthead	Declana_feredayi	0	native
Genus_nov_Hearthead	Thio	0	native
Genus_nov_Hearthead	Declana_floccosa	0	native
Genus_nov_Hearthead	Epichorista_emphanes	0	native
Genus_nov_Hearthead	Heterocrossa_sp_indet_A	0	native
Genus_nov_Hearthead	Holocola_emplasta	0	native
Genus_nov_Hearthead	Planotortrix_notophaea	0	native
Genus_nov_Hearthead	Planotortrix_excessana	0	native
Genus_nov_Hearthead	Pseudocoremia_fenerata	0	native
Genus_nov_Hearthead	Planotortrix_octo	0	native
Genus_nov_Hearthead	Pseudocoremia_lupinata	0	native
Genus_nov_Hearthead	Meterana_dotata	0	native
Genus_nov_Hearthead	Declana_leptomera	0	native
Genus_nov_Hearthead	Psychidae	0	native
Genus_nov_Hearthead	Holocola_parthenia	0	native
Genus_nov_Hearthead	Caloptilia_selenitis	0	native
Genus_nov_Hearthead	Celama_parvitis	0	native
Genus_nov_Hearthead	Ecclitica_torogramma	0	native
Genus_nov_Hearthead	Gellonia_sp	0	native
Genus_nov_Hearthead	Pyrgotis_sp	0	native
Genus_nov_Hearthead	Archipini_sp	0	native
Genus_nov_Hearthead	Meterana_vitiosa	0	native
Genus_nov_Hearthead	Pseudocoremia_sp	0	native
Genus_nov_Hearthead	Cleora_scriptaria	0	native
Genus_nov_Hearthead	Phaeosaces_sp	0	native
Glyptapanteles_sp2	Cnephasia_jactatana	0	native
Glyptapanteles_sp2	Chloroclystis_sp	0	native
Glyptapanteles_sp2	Poecilasthena_sp	1	native
Glyptapanteles_sp2	Pseudocoremia_lupinata	0	native
Glyptapanteles_sp2	Cleora_scriptaria	0	native
Glyptapanteles_sp2	Holocola_zopherana	0	native
Glyptapanteles_sp2	Planotortrix_excessana	0	native
Glyptapanteles_sp2	Declana_leptomera	0	native
Glyptapanteles_sp2	Meterana_vitiosa	0	native
Glyptapanteles_sp2	Planotortrix_octo	0	native
Glyptapanteles_sp2	Declana_floccosa	0	native
Glyptapanteles_sp2	Liothula_omnivora	0	native
Glyptapanteles_sp2	Pyrgotis_sp	0	native
Glyptapanteles_sp2	Gellonia_sp	0	native
Glyptapanteles_sp2	Austrocidaria_sp	0	native
Glyptapanteles_sp2	Epichorista_emphanes	0	native
Glyptapanteles_sp2	Apoctena_sp	0	native
Glyptapanteles_sp2	Ctenopseustis_sp	0	native
Glyptapanteles_sp2	Leucotenes_coprosmae	0	native
Glyptapanteles_sp2	Pseudocoremia_sp	0	native
Glyptapanteles_sp2	Thio	0	native
Glyptapanteles_sp2	Pseudocoremia_fenerata	0	native
Glyptapanteles_sp2	Planotortrix_notophaea	0	native
Glyptapanteles_sp2	Phaeosaces_sp	0	native
Glyptapanteles_sp2	Celama_parvitis	0	native
Glyptapanteles_sp2	Heterocrossa_sp_indet_A	0	native
Glyptapanteles_sp3	Austrocidaria_sp	0	native
Glyptapanteles_sp3	Meterana_dotata	0	native
Glyptapanteles_sp3	Archipini_sp	0	native
Glyptapanteles_sp3	Ctenopseustis_sp	0	native
Glyptapanteles_sp3	Rhapsa_scotosialis	0	native
Glyptapanteles_sp3	Liothula_omnivora	0	native
Glyptapanteles_sp3	Planotortrix_notophaea	0	native
Glyptapanteles_sp3	Psychidae	0	native
Glyptapanteles_sp3	Ischalis_variabilis	0	native
Glyptapanteles_sp3	Graphania_ustistriga	0	native
Glyptapanteles_sp3	Chloroclystis_sp	1	native
Glyptapanteles_sp3	Planotortrix_octo	0	native
Glyptapanteles_sp3	Pseudocoremia_leucelaea	0	native
Glyptapanteles_sp3	Holocola_emplasta	0	native
Glyptapanteles_sp3	Pseudocoremia_fenerata	0	native
Glyptapanteles_sp3	Pyrgotis_sp	0	native
Glyptapanteles_sp3	Declana_leptomera	0	native
Glyptapanteles_sp3	Celama_parvitis	0	native
Glyptapanteles_sp3	Gellonia_sp	0	native
Glyptapanteles_sp3	Ecclitica_torogramma	0	native
Glyptapanteles_sp3	Pseudocoremia_lupinata	1	native
Glyptapanteles_sp3	Apoctena_sp	0	native
Glyptapanteles_sp3	Caloptilia_selenitis	0	native
Glyptapanteles_sp3	Declana_floccosa	12	native
Glyptapanteles_sp3	Holocola_parthenia	1	native
Glyptapanteles_sp3	Phaeosaces_sp	0	native
Glyptapanteles_sp3	Meterana_vitiosa	0	native
Glyptapanteles_sp3	Feredayia_graminosa	1	native
Glyptapanteles_sp3	Thio	0	native
Glyptapanteles_sp3	Poecilasthena_sp	1	native
Glyptapanteles_sp3	Catamacta_gavisana	0	native
Glyptapanteles_sp3	Leucotenes_coprosmae	0	native
Glyptapanteles_sp3	Cnephasia_jactatana	0	native
Glyptapanteles_sp3	Declana_feredayi	0	native
Glyptapanteles_sp3	Stathmopoda_sp_chocolate	0	native
Glyptapanteles_sp3	Heterocrossa_sp_indet_A	0	native
Glyptapanteles_sp3	Cleora_scriptaria	0	native
Glyptapanteles_sp3	Holocola_zopherana	0	native
Glyptapanteles_sp3	Pseudocoremia_sp	6	native
Glyptapanteles_sp3	Epichorista_emphanes	0	native
Glyptapanteles_sp3	Planotortrix_excessana	0	native
Glyptapanteles_sp3	Chalastra_pellurgata	0	native
Glyptapanteles_sp4	Cleora_scriptaria	0	native
Glyptapanteles_sp4	Gellonia_sp	0	native
Glyptapanteles_sp4	Meterana_dotata	0	native
Glyptapanteles_sp4	Pseudocoremia_sp	0	native
Glyptapanteles_sp4	Declana_floccosa	0	native
Glyptapanteles_sp4	Liothula_omnivora	0	native
Glyptapanteles_sp4	Ecclitica_torogramma	0	native
Glyptapanteles_sp4	Chloroclystis_sp	0	native
Glyptapanteles_sp4	Poecilasthena_sp	0	native
Glyptapanteles_sp4	Phaeosaces_sp	0	native
Glyptapanteles_sp4	Apoctena_sp	0	native
Glyptapanteles_sp4	Heterocrossa_sp_indet_A	0	native
Glyptapanteles_sp4	Pyrgotis_sp	0	native
Glyptapanteles_sp4	Planotortrix_excessana	0	native
Glyptapanteles_sp4	Ctenopseustis_sp	1	native
Glyptapanteles_sp4	Leucotenes_coprosmae	0	native
Glyptapanteles_sp4	Planotortrix_notophaea	0	native
Glyptapanteles_sp4	Declana_leptomera	0	native
Glyptapanteles_sp4	Strepsicrates_sp	0	native
Glyptapanteles_sp4	Planotortrix_octo	0	native
Glyptapanteles_sp4	Meterana_vitiosa	0	native
Glyptapanteles_sp4	Cnephasia_jactatana	0	native
Glyptapanteles_sp4	Thio	0	native
Glyptapanteles_sp4	Celama_parvitis	0	native
Glyptapanteles_sp4	Holocola_zopherana	0	native
Glyptapanteles_sp4	Austrocidaria_sp	1	native
Glyptapanteles_sp4	Pseudocoremia_fenerata	0	native
Glyptapanteles_sp4	Pseudocoremia_fluminea	0	native
Glyptapanteles_sp4	Pseudocoremia_lupinata	0	native
Glyptapanteles_sp4	Tatosoma_lestevata	0	native
Glyptapanteles_sp4	Epichorista_emphanes	0	native
Glyptapanteles_sp5	Pyrgotis_sp	0	native
Glyptapanteles_sp5	Pseudocoremia_sp	1	native
Glyptapanteles_sp5	Planotortrix_notophaea	0	native
Glyptapanteles_sp5	Celama_parvitis	0	native
Glyptapanteles_sp5	Heterocrossa_sp_indet_A	0	native
Glyptapanteles_sp5	Pseudocoremia_leucelaea	0	native
Glyptapanteles_sp5	Strepsicrates_sp	0	native
Glyptapanteles_sp5	Ctenopseustis_sp	0	native
Glyptapanteles_sp5	Pseudocoremia_lupinata	1	native
Glyptapanteles_sp5	Caloptilia_selenitis	0	native
Glyptapanteles_sp5	Chloroclystis_sp	0	native
Glyptapanteles_sp5	Planotortrix_octo	0	native
Glyptapanteles_sp5	Rhapsa_scotosialis	0	native
Glyptapanteles_sp5	Ecclitica_torogramma	0	native
Glyptapanteles_sp5	Psychidae	0	native
Glyptapanteles_sp5	Holocola_parthenia	0	native
Glyptapanteles_sp5	Planotortrix_excessana	0	native
Glyptapanteles_sp5	Cnephasia_jactatana	0	native
Glyptapanteles_sp5	Declana_leptomera	0	native
Glyptapanteles_sp5	Declana_floccosa	0	native
Glyptapanteles_sp5	Meterana_dotata	0	native
Glyptapanteles_sp5	Feredayia_graminosa	0	native
Glyptapanteles_sp5	Stathmopoda_sp_chocolate	0	native
Glyptapanteles_sp5	Leucotenes_coprosmae	0	native
Glyptapanteles_sp5	Thio	1	native
Glyptapanteles_sp5	Catamacta_gavisana	0	native
Glyptapanteles_sp5	Pseudocoremia_fenerata	0	native
Glyptapanteles_sp5	Apoctena_sp	0	native
Glyptapanteles_sp5	Poecilasthena_sp	8	native
Glyptapanteles_sp5	Epichorista_emphanes	0	native
Glyptapanteles_sp5	Phaeosaces_sp	0	native
Glyptapanteles_sp5	Graphania_ustistriga	0	native
Glyptapanteles_sp5	Chalastra_pellurgata	0	native
Glyptapanteles_sp5	Gellonia_sp	0	native
Glyptapanteles_sp5	Liothula_omnivora	0	native
Glyptapanteles_sp5	Holocola_zopherana	0	native
Glyptapanteles_sp5	Austrocidaria_sp	0	native
Glyptapanteles_sp5	Meterana_vitiosa	0	native
Glyptapanteles_sp5	Cleora_scriptaria	0	native
Glyptapanteles_sp5	Ischalis_variabilis	1	native
Glyptapanteles_sp6	Declana_floccosa	0	native
Glyptapanteles_sp6	Gellonia_sp	0	native
Glyptapanteles_sp6	Thio	0	native
Glyptapanteles_sp6	Cleora_scriptaria	0	native
Glyptapanteles_sp6	Cnephasia_jactatana	0	native
Glyptapanteles_sp6	Pseudocoremia_sp	5	native
Glyptapanteles_sp6	Ctenopseustis_sp	0	native
Glyptapanteles_sp6	Holocola_zopherana	0	native
Glyptapanteles_sp6	Chloroclystis_sp	0	native
Glyptapanteles_sp6	Celama_parvitis	0	native
Glyptapanteles_sp6	Apoctena_sp	0	native
Glyptapanteles_sp6	Epichorista_emphanes	0	native
Glyptapanteles_sp6	Leucotenes_coprosmae	0	native
Glyptapanteles_sp6	Meterana_vitiosa	0	native
Glyptapanteles_sp6	Poecilasthena_sp	0	native
Glyptapanteles_sp6	Phaeosaces_sp	0	native
Glyptapanteles_sp6	Declana_leptomera	0	native
Glyptapanteles_sp6	Planotortrix_excessana	0	native
Glyptapanteles_sp6	Heterocrossa_sp_indet_A	0	native
Glyptapanteles_sp6	Liothula_omnivora	0	native
Glyptapanteles_sp6	Pseudocoremia_fenerata	0	native
Glyptapanteles_sp6	Planotortrix_octo	0	native
Glyptapanteles_sp6	Pyrgotis_sp	0	native
Glyptapanteles_sp6	Austrocidaria_sp	0	native
Glyptapanteles_sp6	Planotortrix_notophaea	0	native
Glyptapanteles_sp6	Pseudocoremia_lupinata	1	native
Glyptapanteles_sp8	Pseudocoremia_sp	0	native
Glyptapanteles_sp8	Chloroclystis_sp	0	native
Glyptapanteles_sp8	Ctenopseustis_sp	0	native
Glyptapanteles_sp8	Graphania_ustistriga	0	native
Glyptapanteles_sp8	Declana_floccosa	0	native
Glyptapanteles_sp8	Apoctena_sp	0	native
Glyptapanteles_sp8	Planotortrix_excessana	0	native
Glyptapanteles_sp8	Poecilasthena_sp	0	native
Glyptapanteles_sp8	Meterana_vitiosa	0	native
Glyptapanteles_sp8	Epichorista_emphanes	0	native
Glyptapanteles_sp8	Planotortrix_octo	0	native
Glyptapanteles_sp8	Ecclitica_torogramma	0	native
Glyptapanteles_sp8	Thio	0	native
Glyptapanteles_sp8	Ischalis_variabilis	0	native
Glyptapanteles_sp8	Austrocidaria_sp	1	native
Glyptapanteles_sp8	Planotortrix_notophaea	0	native
Glyptapanteles_sp8	Holocola_parthenia	0	native
Glyptapanteles_sp8	Chalastra_pellurgata	0	native
Glyptapanteles_sp8	Caloptilia_selenitis	0	native
Glyptapanteles_sp8	Declana_leptomera	0	native
Glyptapanteles_sp8	Pyrgotis_sp	0	native
Glyptapanteles_sp8	Meterana_dotata	0	native
Glyptapanteles_sp8	Gellonia_sp	0	native
Glyptapanteles_sp9	Pseudocoremia_fenerata	0	native
Glyptapanteles_sp9	Planotortrix_excessana	0	native
Glyptapanteles_sp9	Meterana_vitiosa	0	native
Glyptapanteles_sp9	Chloroclystis_sp	0	native
Glyptapanteles_sp9	Psychidae	0	native
Glyptapanteles_sp9	Graphania_ustistriga	0	native
Glyptapanteles_sp9	Cleora_scriptaria	0	native
Glyptapanteles_sp9	Planotortrix_octo	0	native
Glyptapanteles_sp9	Rhapsa_scotosialis	0	native
Glyptapanteles_sp9	Declana_floccosa	0	native
Glyptapanteles_sp9	Liothula_omnivora	0	native
Glyptapanteles_sp9	Leucotenes_coprosmae	0	native
Glyptapanteles_sp9	Caloptilia_selenitis	0	native
Glyptapanteles_sp9	Pseudocoremia_leucelaea	0	native
Glyptapanteles_sp9	Epichorista_emphanes	0	native
Glyptapanteles_sp9	Pyrgotis_sp	0	native
Glyptapanteles_sp9	Austrocidaria_sp	0	native
Glyptapanteles_sp9	Declana_leptomera	0	native
Glyptapanteles_sp9	Gellonia_sp	0	native
Glyptapanteles_sp9	Cnephasia_jactatana	0	native
Glyptapanteles_sp9	Poecilasthena_sp	0	native
Glyptapanteles_sp9	Holocola_parthenia	0	native
Glyptapanteles_sp9	Thio	0	native
Glyptapanteles_sp9	Ecclitica_torogramma	0	native
Glyptapanteles_sp9	Planotortrix_notophaea	0	native
Glyptapanteles_sp9	Ischalis_variabilis	1	native
Glyptapanteles_sp9	Ctenopseustis_sp	0	native
Glyptapanteles_sp9	Pseudocoremia_sp	0	native
Glyptapanteles_sp9	Chalastra_pellurgata	0	native
Glyptapanteles_sp9	Feredayia_graminosa	0	native
Glyptapanteles_sp9	Catamacta_gavisana	0	native
Meteorus_cinctellus	Declana_leptomera	0	native
Meteorus_cinctellus	Declana_feredayi	0	native
Meteorus_cinctellus	Epichorista_emphanes	0	native
Meteorus_cinctellus	Chloroclystis_sp	0	native
Meteorus_cinctellus	Thio	0	native
Meteorus_cinctellus	Archipini_sp	1	native
Meteorus_cinctellus	Leucotenes_coprosmae	0	native
Meteorus_cinctellus	Chalastra_pellurgata	0	native
Meteorus_cinctellus	Cnephasia_jactatana	0	native
Meteorus_cinctellus	Austrocidaria_sp	0	native
Meteorus_cinctellus	Planotortrix_notophaea	0	native
Meteorus_cinctellus	Declana_floccosa	0	native
Meteorus_cinctellus	Rhapsa_scotosialis	0	native
Meteorus_cinctellus	Gellonia_sp	0	native
Meteorus_cinctellus	Meterana_vitiosa	0	native
Meteorus_cinctellus	Holocola_parthenia	0	native
Meteorus_cinctellus	Psychidae	0	native
Meteorus_cinctellus	Phaeosaces_sp	0	native
Meteorus_cinctellus	Graphania_ustistriga	0	native
Meteorus_cinctellus	Meterana_dotata	0	native
Meteorus_cinctellus	Planotortrix_excessana	0	native
Meteorus_cinctellus	Pyrgotis_sp	0	native
Meteorus_cinctellus	Pseudocoremia_fenerata	0	native
Meteorus_cinctellus	Ischalis_variabilis	0	native
Meteorus_cinctellus	Ecclitica_torogramma	0	native
Meteorus_cinctellus	Pseudocoremia_sp	0	native
Meteorus_cinctellus	Heterocrossa_sp_indet_A	0	native
Meteorus_cinctellus	Apoctena_sp	0	native
Meteorus_cinctellus	Ctenopseustis_sp	3	native
Meteorus_cinctellus	Planotortrix_octo	0	native
Meteorus_cinctellus	Caloptilia_selenitis	0	native
Meteorus_cinctellus	Holocola_emplasta	0	native
Meteorus_cinctellus	Poecilasthena_sp	0	native
Meteorus_cobbus	Phaeosaces_sp	0	native
Meteorus_cobbus	Planotortrix_notophaea	0	native
Meteorus_cobbus	Apoctena_sp	0	native
Meteorus_cobbus	Epichorista_emphanes	0	native
Meteorus_cobbus	Thio	0	native
Meteorus_cobbus	Poecilasthena_sp	0	native
Meteorus_cobbus	Archipini_sp	0	native
Meteorus_cobbus	Holocola_emplasta	0	native
Meteorus_cobbus	Pyrgotis_sp	0	native
Meteorus_cobbus	Pseudocoremia_sp	0	native
Meteorus_cobbus	Gellonia_sp	0	native
Meteorus_cobbus	Meterana_dotata	0	native
Meteorus_cobbus	Planotortrix_octo	0	native
Meteorus_cobbus	Pseudocoremia_fenerata	0	native
Meteorus_cobbus	Rhapsa_scotosialis	0	native
Meteorus_cobbus	Holocola_parthenia	0	native
Meteorus_cobbus	Ecclitica_torogramma	0	native
Meteorus_cobbus	Declana_feredayi	1	native
Meteorus_cobbus	Leucotenes_coprosmae	0	native
Meteorus_cobbus	Heterocrossa_sp_indet_A	0	native
Meteorus_cobbus	Psychidae	0	native
Meteorus_cobbus	Caloptilia_selenitis	0	native
Meteorus_cobbus	Declana_floccosa	0	native
Meteorus_cobbus	Ctenopseustis_sp	0	native
Meteorus_cobbus	Cnephasia_jactatana	0	native
Meteorus_pulchricornis	Psychidae	0	native
Meteorus_pulchricornis	Planotortrix_octo	0	native
Meteorus_pulchricornis	Celama_parvitis	1	native
Meteorus_pulchricornis	Liothula_omnivora	0	native
Meteorus_pulchricornis	Heterocrossa_sp_indet_A	0	native
Meteorus_pulchricornis	Declana_floccosa	1	native
Meteorus_pulchricornis	Apoctena_sp	0	native
Meteorus_pulchricornis	Cnephasia_jactatana	0	native
Meteorus_pulchricornis	Phaeosaces_sp	0	native
Meteorus_pulchricornis	Feredayia_graminosa	0	native
Meteorus_pulchricornis	Leucotenes_coprosmae	0	native
Meteorus_pulchricornis	Caloptilia_selenitis	0	native
Meteorus_pulchricornis	Planotortrix_notophaea	0	native
Meteorus_pulchricornis	Pseudocoremia_leucelaea	0	native
Meteorus_pulchricornis	Pseudocoremia_lupinata	0	native
Meteorus_pulchricornis	Thio	0	native
Meteorus_pulchricornis	Holocola_zopherana	0	native
Meteorus_pulchricornis	Catamacta_gavisana	0	native
Meteorus_pulchricornis	Gellonia_sp	0	native
Meteorus_pulchricornis	Declana_leptomera	0	native
Meteorus_pulchricornis	Pseudocoremia_fenerata	0	native
Meteorus_pulchricornis	Ischalis_variabilis	0	native
Meteorus_pulchricornis	Chalastra_pellurgata	0	native
Meteorus_pulchricornis	Rhapsa_scotosialis	0	native
Meteorus_pulchricornis	Ctenopseustis_sp	0	native
Meteorus_pulchricornis	Chloroclystis_sp	0	native
Meteorus_pulchricornis	Graphania_ustistriga	0	native
Meteorus_pulchricornis	Cleora_scriptaria	0	native
Meteorus_pulchricornis	Ecclitica_torogramma	0	native
Meteorus_pulchricornis	Austrocidaria_sp	0	native
Meteorus_pulchricornis	Pyrgotis_sp	0	native
Meteorus_pulchricornis	Meterana_vitiosa	0	native
Meteorus_pulchricornis	Planotortrix_excessana	0	native
Meteorus_pulchricornis	Epichorista_emphanes	0	native
Meteorus_pulchricornis	Holocola_parthenia	0	native
Meteorus_pulchricornis	Pseudocoremia_sp	1	native
Meteorus_pulchricornis	Poecilasthena_sp	0	native
Montanarturia_dimorpha	Catamacta_gavisana	0	native
Montanarturia_dimorpha	Chloroclystis_sp	0	native
Montanarturia_dimorpha	Pseudocoremia_lupinata	0	native
Montanarturia_dimorpha	Austrocidaria_sp	0	native
Montanarturia_dimorpha	Thio	0	native
Montanarturia_dimorpha	Planotortrix_excessana	0	native
Montanarturia_dimorpha	Liothula_omnivora	0	native
Montanarturia_dimorpha	Apoctena_sp	0	native
Montanarturia_dimorpha	Celama_parvitis	0	native
Montanarturia_dimorpha	Cnephasia_jactatana	0	native
Montanarturia_dimorpha	Planotortrix_octo	0	native
Montanarturia_dimorpha	Pseudocoremia_sp	0	native
Montanarturia_dimorpha	Poecilasthena_sp	0	native
Montanarturia_dimorpha	Planotortrix_notophaea	1	native
Montanarturia_dimorpha	Strepsicrates_sp	0	native
Montanarturia_dimorpha	Holocola_zopherana	0	native
Montanarturia_dimorpha	Cleora_scriptaria	0	native
Montanarturia_dimorpha	Leucotenes_coprosmae	0	native
Montanarturia_dimorpha	Epichorista_emphanes	0	native
Montanarturia_dimorpha	Pseudocoremia_fenerata	0	native
Montanarturia_dimorpha	Declana_floccosa	0	native
Montanarturia_dimorpha	Ctenopseustis_sp	1	native
Montanarturia_dimorpha	Caloptilia_selenitis	0	native
Montanarturia_dimorpha	Gellonia_sp	0	native
Montanarturia_dimorpha	Stathmopoda_sp_chocolate	0	native
Montanarturia_dimorpha	Heterocrossa_sp_indet_A	0	native
Montanarturia_dimorpha	Declana_leptomera	0	native
Montanarturia_dimorpha	Phaeosaces_sp	0	native
Montanarturia_dimorpha	Pyrgotis_sp	0	native
Montanarturia_dimorpha	Meterana_vitiosa	0	native
Ophion_sp	Phaeosaces_sp	0	native
Ophion_sp	Planotortrix_excessana	0	native
Ophion_sp	Planotortrix_octo	0	native
Ophion_sp	Apoctena_sp	0	native
Ophion_sp	Ecclitica_torogramma	0	native
Ophion_sp	Poecilasthena_sp	0	native
Ophion_sp	Cleora_scriptaria	0	native
Ophion_sp	Austrocidaria_sp	0	native
Ophion_sp	Rhapsa_scotosialis	0	native
Ophion_sp	Tatosoma_lestevata	0	native
Ophion_sp	Pseudocoremia_lupinata	0	native
Ophion_sp	Holocola_parthenia	0	native
Ophion_sp	Ctenopseustis_sp	0	native
Ophion_sp	Declana_leptomera	0	native
Ophion_sp	Meterana_dotata	0	native
Ophion_sp	Meterana_vitiosa	0	native
Ophion_sp	Chalastra_pellurgata	0	native
Ophion_sp	Cnephasia_jactatana	0	native
Ophion_sp	Gellonia_sp	0	native
Ophion_sp	Pyrgotis_sp	0	native
Ophion_sp	Pseudocoremia_fenerata	0	native
Ophion_sp	Leucotenes_coprosmae	0	native
Ophion_sp	Thio	0	native
Ophion_sp	Pseudocoremia_sp	0	native
Ophion_sp	Heterocrossa_sp_indet_A	0	native
Ophion_sp	Chloroclystis_sp	0	native
Ophion_sp	Strepsicrates_sp	0	native
Ophion_sp	Holocola_zopherana	0	native
Ophion_sp	Pseudocoremia_fluminea	0	native
Ophion_sp	Epichorista_emphanes	0	native
Ophion_sp	Planotortrix_notophaea	0	native
Ophion_sp	Declana_floccosa	2	native
Ophion_sp	Caloptilia_selenitis	0	native
Pales_clathrata	Holocola_parthenia	0	native
Pales_clathrata	Apoctena_sp	1	native
Pales_clathrata	Pseudocoremia_fenerata	0	native
Pales_clathrata	Cnephasia_jactatana	0	native
Pales_clathrata	Gellonia_sp	0	native
Pales_clathrata	Pseudocoremia_sp	0	native
Pales_clathrata	Ctenopseustis_sp	0	native
Pales_clathrata	Ecclitica_torogramma	0	native
Pales_clathrata	Caloptilia_selenitis	0	native
Pales_clathrata	Thio	0	native
Pales_clathrata	Declana_feredayi	0	native
Pales_clathrata	Planotortrix_octo	0	native
Pales_clathrata	Declana_floccosa	0	native
Pales_clathrata	Leucotenes_coprosmae	0	native
Pales_clathrata	Heterocrossa_sp_indet_A	0	native
Pales_clathrata	Epichorista_emphanes	0	native
Pales_clathrata	Meterana_dotata	0	native
Pales_clathrata	Rhapsa_scotosialis	0	native
Pales_clathrata	Psychidae	0	native
Pales_clathrata	Poecilasthena_sp	0	native
Pales_clathrata	Holocola_emplasta	0	native
Pales_clathrata	Pyrgotis_sp	0	native
Pales_clathrata	Planotortrix_notophaea	0	native
Pales_clathrata	Archipini_sp	0	native
Pales_clathrata	Phaeosaces_sp	0	native
Pales_feredayi	Poecilasthena_sp	0	native
Pales_feredayi	Pseudocoremia_sp	0	native
Pales_feredayi	Holocola_zopherana	0	native
Pales_feredayi	Pyrgotis_sp	0	native
Pales_feredayi	Leucotenes_coprosmae	0	native
Pales_feredayi	Thio	0	native
Pales_feredayi	Planotortrix_octo	0	native
Pales_feredayi	Apoctena_sp	0	native
Pales_feredayi	Gellonia_sp	0	native
Pales_feredayi	Heterocrossa_sp_indet_A	0	native
Pales_feredayi	Chloroclystis_sp	0	native
Pales_feredayi	Strepsicrates_sp	0	native
Pales_feredayi	Meterana_vitiosa	0	native
Pales_feredayi	Austrocidaria_sp	0	native
Pales_feredayi	Stathmopoda_sp_chocolate	0	native
Pales_feredayi	Declana_leptomera	0	native
Pales_feredayi	Cleora_scriptaria	0	native
Pales_feredayi	Ctenopseustis_sp	0	native
Pales_feredayi	Caloptilia_selenitis	0	native
Pales_feredayi	Liothula_omnivora	0	native
Pales_feredayi	Pseudocoremia_lupinata	0	native
Pales_feredayi	Declana_floccosa	1	native
Pales_feredayi	Phaeosaces_sp	0	native
Pales_feredayi	Epichorista_emphanes	0	native
Pales_feredayi	Planotortrix_notophaea	0	native
Pales_feredayi	Cnephasia_jactatana	0	native
Pales_feredayi	Celama_parvitis	0	native
Pales_feredayi	Catamacta_gavisana	0	native
Pales_feredayi	Pseudocoremia_fenerata	0	native
Pales_feredayi	Planotortrix_excessana	1	native
Pales_funesta	Meterana_dotata	0	native
Pales_funesta	Stathmopoda_sp_chocolate	1	native
Pales_funesta	Pseudocoremia_lupinata	0	native
Pales_funesta	Pseudocoremia_fenerata	0	native
Pales_funesta	Heterocrossa_sp_indet_A	0	native
Pales_funesta	Strepsicrates_sp	0	native
Pales_funesta	Liothula_omnivora	0	native
Pales_funesta	Caloptilia_selenitis	0	native
Pales_funesta	Pyrgotis_sp	0	native
Pales_funesta	Feredayia_graminosa	0	native
Pales_funesta	Cnephasia_jactatana	0	native
Pales_funesta	Ctenopseustis_sp	6	native
Pales_funesta	Declana_floccosa	0	native
Pales_funesta	Chloroclystis_sp	0	native
Pales_funesta	Graphania_ustistriga	0	native
Pales_funesta	Phaeosaces_sp	1	native
Pales_funesta	Ecclitica_torogramma	0	native
Pales_funesta	Leucotenes_coprosmae	0	native
Pales_funesta	Gellonia_sp	0	native
Pales_funesta	Declana_feredayi	0	native
Pales_funesta	Planotortrix_octo	0	native
Pales_funesta	Rhapsa_scotosialis	0	native
Pales_funesta	Holocola_zopherana	0	native
Pales_funesta	Archipini_sp	0	native
Pales_funesta	Planotortrix_notophaea	0	native
Pales_funesta	Planotortrix_excessana	0	native
Pales_funesta	Cleora_scriptaria	0	native
Pales_funesta	Ischalis_variabilis	0	native
Pales_funesta	Meterana_vitiosa	0	native
Pales_funesta	Declana_leptomera	0	native
Pales_funesta	Apoctena_sp	3	native
Pales_funesta	Catamacta_gavisana	0	native
Pales_funesta	Pseudocoremia_leucelaea	0	native
Pales_funesta	Epichorista_emphanes	0	native
Pales_funesta	Chalastra_pellurgata	0	native
Pales_funesta	Thio	0	native
Pales_funesta	Holocola_parthenia	0	native
Pales_funesta	Celama_parvitis	0	native
Pales_funesta	Austrocidaria_sp	0	native
Pales_funesta	Psychidae	0	native
Pales_funesta	Poecilasthena_sp	0	native
Pales_funesta	Pseudocoremia_sp	0	native
Pales_funesta	Holocola_emplasta	0	native
Pales_marginata	Cnephasia_jactatana	0	native
Pales_marginata	Phaeosaces_sp	0	native
Pales_marginata	Holocola_parthenia	0	native
Pales_marginata	Ecclitica_torogramma	0	native
Pales_marginata	Declana_floccosa	0	native
Pales_marginata	Declana_feredayi	0	native
Pales_marginata	Rhapsa_scotosialis	0	native
Pales_marginata	Poecilasthena_sp	0	native
Pales_marginata	Pyrgotis_sp	0	native
Pales_marginata	Planotortrix_octo	0	native
Pales_marginata	Archipini_sp	0	native
Pales_marginata	Gellonia_sp	0	native
Pales_marginata	Ctenopseustis_sp	0	native
Pales_marginata	Psychidae	0	native
Pales_marginata	Epichorista_emphanes	0	native
Pales_marginata	Thio	0	native
Pales_marginata	Holocola_emplasta	0	native
Pales_marginata	Pseudocoremia_sp	0	native
Pales_marginata	Planotortrix_notophaea	0	native
Pales_marginata	Caloptilia_selenitis	0	native
Pales_marginata	Pseudocoremia_fenerata	0	native
Pales_marginata	Heterocrossa_sp_indet_A	0	native
Pales_marginata	Meterana_dotata	0	native
Pales_marginata	Leucotenes_coprosmae	1	native
Pales_marginata	Apoctena_sp	0	native
Phytodietus_sp	Ctenopseustis_sp	0	native
Phytodietus_sp	Planotortrix_octo	0	native
Phytodietus_sp	Meterana_dotata	0	native
Phytodietus_sp	Rhapsa_scotosialis	0	native
Phytodietus_sp	Archipini_sp	0	native
Phytodietus_sp	Pseudocoremia_fenerata	0	native
Phytodietus_sp	Cnephasia_jactatana	0	native
Phytodietus_sp	Holocola_emplasta	0	native
Phytodietus_sp	Holocola_parthenia	0	native
Phytodietus_sp	Poecilasthena_sp	0	native
Phytodietus_sp	Phaeosaces_sp	0	native
Phytodietus_sp	Psychidae	0	native
Phytodietus_sp	Pseudocoremia_sp	0	native
Phytodietus_sp	Ecclitica_torogramma	0	native
Phytodietus_sp	Declana_feredayi	0	native
Phytodietus_sp	Caloptilia_selenitis	0	native
Phytodietus_sp	Thio	0	native
Phytodietus_sp	Gellonia_sp	0	native
Phytodietus_sp	Pyrgotis_sp	0	native
Phytodietus_sp	Leucotenes_coprosmae	0	native
Phytodietus_sp	Epichorista_emphanes	0	native
Phytodietus_sp	Heterocrossa_sp_indet_A	0	native
Phytodietus_sp	Planotortrix_notophaea	0	native
Phytodietus_sp	Declana_floccosa	0	native
Phytodietus_sp	Apoctena_sp	1	native
Sciron_sp	Ischalis_variabilis	0	native
Sciron_sp	Planotortrix_octo	0	native
Sciron_sp	Meterana_vitiosa	0	native
Sciron_sp	Chloroclystis_sp	0	native
Sciron_sp	Poecilasthena_sp	0	native
Sciron_sp	Ecclitica_torogramma	0	native
Sciron_sp	Meterana_dotata	0	native
Sciron_sp	Planotortrix_excessana	0	native
Sciron_sp	Ctenopseustis_sp	0	native
Sciron_sp	Declana_leptomera	0	native
Sciron_sp	Holocola_parthenia	0	native
Sciron_sp	Pseudocoremia_sp	0	native
Sciron_sp	Pyrgotis_sp	0	native
Sciron_sp	Thio	1	native
Sciron_sp	Graphania_ustistriga	0	native
Sciron_sp	Austrocidaria_sp	0	native
Sciron_sp	Declana_floccosa	0	native
Sciron_sp	Apoctena_sp	0	native
Sciron_sp	Gellonia_sp	0	native
Sciron_sp	Epichorista_emphanes	0	native
Sciron_sp	Planotortrix_notophaea	0	native
Sciron_sp	Caloptilia_selenitis	0	native
Sciron_sp	Chalastra_pellurgata	0	native
Sympiesis_sp	Planotortrix_notophaea	0	native
Sympiesis_sp	Holocola_parthenia	0	native
Sympiesis_sp	Ecclitica_torogramma	1	native
Sympiesis_sp	Cnephasia_jactatana	0	native
Sympiesis_sp	Pseudocoremia_lupinata	0	native
Sympiesis_sp	Pyrgotis_sp	1	native
Sympiesis_sp	Planotortrix_octo	1	native
Sympiesis_sp	Thio	0	native
Sympiesis_sp	Poecilasthena_sp	1	native
Sympiesis_sp	Leucotenes_coprosmae	0	native
Sympiesis_sp	Pseudocoremia_fenerata	0	native
Sympiesis_sp	Austrocidaria_sp	0	native
Sympiesis_sp	Cleora_scriptaria	0	native
Sympiesis_sp	Liothula_omnivora	0	native
Sympiesis_sp	Heterocrossa_sp_indet_A	0	native
Sympiesis_sp	Apoctena_sp	0	native
Sympiesis_sp	Declana_leptomera	0	native
Sympiesis_sp	Caloptilia_selenitis	0	native
Sympiesis_sp	Strepsicrates_sp	0	native
Sympiesis_sp	Celama_parvitis	0	native
Sympiesis_sp	Graphania_ustistriga	0	native
Sympiesis_sp	Gellonia_sp	0	native
Sympiesis_sp	Pseudocoremia_sp	0	native
Sympiesis_sp	Ischalis_variabilis	0	native
Sympiesis_sp	Ctenopseustis_sp	1	native
Sympiesis_sp	Chloroclystis_sp	0	native
Sympiesis_sp	Epichorista_emphanes	0	native
Sympiesis_sp	Declana_floccosa	0	native
Sympiesis_sp	Holocola_zopherana	0	native
Sympiesis_sp	Meterana_vitiosa	0	native
Sympiesis_sp	Tatosoma_lestevata	0	native
Sympiesis_sp	Phaeosaces_sp	0	native
Sympiesis_sp	Meterana_dotata	0	native
Sympiesis_sp	Pseudocoremia_fluminea	0	native
Sympiesis_sp	Chalastra_pellurgata	0	native
Sympiesis_sp	Planotortrix_excessana	0	native
Trigonospila_brevifacies	Strepsicrates_sp	0	native
Trigonospila_brevifacies	Meterana_vitiosa	0	native
Trigonospila_brevifacies	Planotortrix_notophaea	1	native
Trigonospila_brevifacies	Planotortrix_octo	1	native
Trigonospila_brevifacies	Epichorista_emphanes	0	native
Trigonospila_brevifacies	Catamacta_gavisana	0	native
Trigonospila_brevifacies	Ctenopseustis_sp	5	native
Trigonospila_brevifacies	Chalastra_pellurgata	0	native
Trigonospila_brevifacies	Meterana_dotata	0	native
Trigonospila_brevifacies	Feredayia_graminosa	0	native
Trigonospila_brevifacies	Pseudocoremia_fenerata	0	native
Trigonospila_brevifacies	Heterocrossa_sp_indet_A	0	native
Trigonospila_brevifacies	Pyrgotis_sp	0	native
Trigonospila_brevifacies	Graphania_ustistriga	0	native
Trigonospila_brevifacies	Chloroclystis_sp	0	native
Trigonospila_brevifacies	Declana_floccosa	0	native
Trigonospila_brevifacies	Gellonia_sp	0	native
Trigonospila_brevifacies	Psychidae	0	native
Trigonospila_brevifacies	Liothula_omnivora	0	native
Trigonospila_brevifacies	Planotortrix_excessana	0	native
Trigonospila_brevifacies	Pseudocoremia_sp	0	native
Trigonospila_brevifacies	Leucotenes_coprosmae	0	native
Trigonospila_brevifacies	Rhapsa_scotosialis	0	native
Trigonospila_brevifacies	Ecclitica_torogramma	0	native
Trigonospila_brevifacies	Cnephasia_jactatana	0	native
Trigonospila_brevifacies	Caloptilia_selenitis	0	native
Trigonospila_brevifacies	Holocola_parthenia	0	native
Trigonospila_brevifacies	Thio	0	native
Trigonospila_brevifacies	Celama_parvitis	0	native
Trigonospila_brevifacies	Pseudocoremia_leucelaea	0	native
Trigonospila_brevifacies	Poecilasthena_sp	0	native
Trigonospila_brevifacies	Apoctena_sp	0	native
Trigonospila_brevifacies	Stathmopoda_sp_chocolate	2	native
Trigonospila_brevifacies	Ischalis_variabilis	0	native
Trigonospila_brevifacies	Cleora_scriptaria	0	native
Trigonospila_brevifacies	Declana_leptomera	0	native
Trigonospila_brevifacies	Austrocidaria_sp	0	native
Trigonospila_brevifacies	Holocola_zopherana	0	native
Trigonospila_brevifacies	Phaeosaces_sp	0	native
Uclesiella_sp	Cnephasia_jactatana	0	native
Uclesiella_sp	Apoctena_sp	0	native
Uclesiella_sp	Meterana_vitiosa	0	native
Uclesiella_sp	Declana_floccosa	0	native
Uclesiella_sp	Epichorista_emphanes	0	native
Uclesiella_sp	Planotortrix_excessana	0	native
Uclesiella_sp	Gellonia_sp	0	native
Uclesiella_sp	Celama_parvitis	0	native
Uclesiella_sp	Planotortrix_octo	0	native
Uclesiella_sp	Thio	0	native
Uclesiella_sp	Heterocrossa_sp_indet_A	0	native
Uclesiella_sp	Holocola_zopherana	1	native
Uclesiella_sp	Poecilasthena_sp	0	native
Uclesiella_sp	Phaeosaces_sp	0	native
Uclesiella_sp	Austrocidaria_sp	0	native
Uclesiella_sp	Declana_leptomera	0	native
Uclesiella_sp	Leucotenes_coprosmae	0	native
Uclesiella_sp	Pseudocoremia_sp	0	native
Uclesiella_sp	Cleora_scriptaria	0	native
Uclesiella_sp	Chloroclystis_sp	0	native
Uclesiella_sp	Pseudocoremia_lupinata	0	native
Uclesiella_sp	Pyrgotis_sp	0	native
Uclesiella_sp	Ctenopseustis_sp	0	native
Uclesiella_sp	Pseudocoremia_fenerata	0	native
Uclesiella_sp	Planotortrix_notophaea	0	native
Uclesiella_sp	Liothula_omnivora	0	native
Zealachertus_sp	Pyrgotis_sp	0	native
Zealachertus_sp	Caloptilia_selenitis	1	native
Zealachertus_sp	Pseudocoremia_sp	0	native
Zealachertus_sp	Gellonia_sp	0	native
Zealachertus_sp	Planotortrix_excessana	0	native
Zealachertus_sp	Planotortrix_notophaea	0	native
Zealachertus_sp	Chloroclystis_sp	0	native
Zealachertus_sp	Austrocidaria_sp	0	native
Zealachertus_sp	Pseudocoremia_lupinata	0	native
Zealachertus_sp	Heterocrossa_sp_indet_A	0	native
Zealachertus_sp	Holocola_zopherana	0	native
Zealachertus_sp	Holocola_parthenia	0	native
Zealachertus_sp	Declana_leptomera	0	native
Zealachertus_sp	Leucotenes_coprosmae	0	native
Zealachertus_sp	Thio	0	native
Zealachertus_sp	Cleora_scriptaria	0	native
Zealachertus_sp	Chalastra_pellurgata	0	native
Zealachertus_sp	Poecilasthena_sp	0	native
Zealachertus_sp	Planotortrix_octo	0	native
Zealachertus_sp	Ctenopseustis_sp	0	native
Zealachertus_sp	Apoctena_sp	0	native
Zealachertus_sp	Rhapsa_scotosialis	0	native
Zealachertus_sp	Declana_floccosa	0	native
Zealachertus_sp	Pseudocoremia_fenerata	0	native
Zealachertus_tortriciphaga	Caloptilia_selenitis	2	native
Zealachertus_tortriciphaga	Gellonia_sp	0	native
Zealachertus_tortriciphaga	Declana_leptomera	0	native
Zealachertus_tortriciphaga	Epichorista_emphanes	0	native
Zealachertus_tortriciphaga	Poecilasthena_sp	1	native
Zealachertus_tortriciphaga	Feredayia_graminosa	0	native
Zealachertus_tortriciphaga	Pseudocoremia_fenerata	0	native
Zealachertus_tortriciphaga	Pseudocoremia_sp	0	native
Zealachertus_tortriciphaga	Holocola_parthenia	0	native
Zealachertus_tortriciphaga	Pyrgotis_sp	0	native
Zealachertus_tortriciphaga	Chloroclystis_sp	0	native
Zealachertus_tortriciphaga	Holocola_zopherana	0	native
Zealachertus_tortriciphaga	Cleora_scriptaria	0	native
Zealachertus_tortriciphaga	Meterana_vitiosa	0	native
Zealachertus_tortriciphaga	Liothula_omnivora	0	native
Zealachertus_tortriciphaga	Apoctena_sp	0	native
Zealachertus_tortriciphaga	Ischalis_variabilis	0	native
Zealachertus_tortriciphaga	Planotortrix_octo	0	native
Zealachertus_tortriciphaga	Thio	0	native
Zealachertus_tortriciphaga	Planotortrix_notophaea	0	native
Zealachertus_tortriciphaga	Heterocrossa_sp_indet_A	0	native
Zealachertus_tortriciphaga	Declana_floccosa	0	native
Zealachertus_tortriciphaga	Ecclitica_torogramma	0	native
Zealachertus_tortriciphaga	Planotortrix_excessana	0	native
Zealachertus_tortriciphaga	Pseudocoremia_leucelaea	0	native
Zealachertus_tortriciphaga	Austrocidaria_sp	0	native
Zealachertus_tortriciphaga	Leucotenes_coprosmae	0	native
Zealachertus_tortriciphaga	Catamacta_gavisana	0	native
Zealachertus_tortriciphaga	Graphania_ustistriga	0	native
Zealachertus_tortriciphaga	Stathmopoda_sp_chocolate	0	native
Zealachertus_tortriciphaga	Chalastra_pellurgata	0	native
Zealachertus_tortriciphaga	Psychidae	0	native
Zealachertus_tortriciphaga	Rhapsa_scotosialis	0	native
Zealachertus_tortriciphaga	Ctenopseustis_sp	0	native
Zealachertus_tortriciphaga	Strepsicrates_sp	0	native
Zealachertus_tortriciphaga	Cnephasia_jactatana	0	native
Aleiodes_declanae	Apoctena_sp	0	plantation
Aleiodes_declanae	Graphania_ustistriga	0	plantation
Aleiodes_declanae	Stathmopoda_sp_chocolate	0	plantation
Aleiodes_declanae	Epiphyas_postvittana	0	plantation
Aleiodes_declanae	Planotortrix_notophaea	0	plantation
Aleiodes_declanae	Pyrgotis_sp	0	plantation
Aleiodes_declanae	Pseudocoremia_fenerata	0	plantation
Aleiodes_declanae	Chalastra_pellurgata	1	plantation
Aleiodes_declanae	Ischalis_variabilis	1	plantation
Aleiodes_declanae	Pseudocoremia_ampla	0	plantation
Aleiodes_declanae	Heterocrossa_sp_indet_A	0	plantation
Aleiodes_declanae	Meterana_vitiosa	0	plantation
Aleiodes_declanae	Celama_parvitis	0	plantation
Aleiodes_declanae	Pseudocoremia_sp	33	plantation
Aleiodes_declanae	Psychidae	0	plantation
Aleiodes_declanae	Strepsicrates_sp	0	plantation
Aleiodes_declanae	Chloroclystis_sp	0	plantation
Aleiodes_declanae	Catamacta_gavisana	0	plantation
Aleiodes_declanae	Cnephasia_jactatana	0	plantation
Aleiodes_declanae	Feredayia_graminosa	0	plantation
Aleiodes_declanae	Epalxiphora_axenana	0	plantation
Aleiodes_declanae	Rhapsa_scotosialis	0	plantation
Aleiodes_declanae	Holocola_zopherana	0	plantation
Aleiodes_declanae	Cleora_scriptaria	1	plantation
Aleiodes_declanae	Ctenopseustis_sp	0	plantation
Aleiodes_declanae	Austrocidaria_sp	1	plantation
Aleiodes_declanae	Tatosoma_lestevata	0	plantation
Aleiodes_declanae	Phaeosaces_sp	0	plantation
Aleiodes_declanae	Declana_leptomera	1	plantation
Aleiodes_declanae	Liothula_omnivora	0	plantation
Aleiodes_declanae	Leucotenes_coprosmae	0	plantation
Aleiodes_declanae	Pseudocoremia_leucelaea	0	plantation
Aleiodes_declanae	Sestra_sp	2	plantation
Aleiodes_declanae	Gellonia_sp	0	plantation
Aleiodes_declanae	Declana_floccosa	1	plantation
Aleiodes_declanae	Poecilasthena_sp	0	plantation
Aleiodes_declanae	Planotortrix_octo	0	plantation
Aleiodes_declanae	Planotortrix_excessana	0	plantation
Aleiodes_declanae	Pseudocoremia_lupinata	0	plantation
Aleiodes_declanae	Thio	0	plantation
Aleiodes_declanae	Holocola_parthenia	0	plantation
Aleiodes_sp	Ctenopseustis_sp	0	plantation
Aleiodes_sp	Ischalis_variabilis	1	plantation
Aleiodes_sp	Pyrgotis_sp	0	plantation
Aleiodes_sp	Planotortrix_notophaea	0	plantation
Aleiodes_sp	Apoctena_sp	0	plantation
Aleiodes_sp	Psychidae	0	plantation
Aleiodes_sp	Pseudocoremia_lupinata	0	plantation
Aleiodes_sp	Austrocidaria_sp	0	plantation
Aleiodes_sp	Pseudocoremia_ampla	0	plantation
Aleiodes_sp	Liothula_omnivora	0	plantation
Aleiodes_sp	Epiphyas_postvittana	0	plantation
Aleiodes_sp	Catamacta_gavisana	0	plantation
Aleiodes_sp	Phaeosaces_sp	0	plantation
Aleiodes_sp	Tatosoma_lestevata	0	plantation
Aleiodes_sp	Stathmopoda_sp_chocolate	0	plantation
Aleiodes_sp	Celama_parvitis	0	plantation
Aleiodes_sp	Holocola_parthenia	0	plantation
Aleiodes_sp	Planotortrix_octo	0	plantation
Aleiodes_sp	Chalastra_pellurgata	0	plantation
Aleiodes_sp	Pseudocoremia_leucelaea	1	plantation
Aleiodes_sp	Declana_leptomera	0	plantation
Aleiodes_sp	Gellonia_sp	0	plantation
Aleiodes_sp	Rhapsa_scotosialis	0	plantation
Aleiodes_sp	Sestra_sp	1	plantation
Aleiodes_sp	Pseudocoremia_sp	37	plantation
Aleiodes_sp	Poecilasthena_sp	0	plantation
Aleiodes_sp	Pseudocoremia_fenerata	1	plantation
Aleiodes_sp	Thio	0	plantation
Aleiodes_sp	Declana_floccosa	2	plantation
Aleiodes_sp	Leucotenes_coprosmae	0	plantation
Aleiodes_sp	Strepsicrates_sp	0	plantation
Aleiodes_sp	Graphania_ustistriga	0	plantation
Aleiodes_sp	Feredayia_graminosa	0	plantation
Aleiodes_sp	Chloroclystis_sp	0	plantation
Aleiodes_sp	Epalxiphora_axenana	0	plantation
Aleiodes_sp	Cleora_scriptaria	1	plantation
Aleiodes_sp	Planotortrix_excessana	0	plantation
Aleiodes_sp	Meterana_vitiosa	0	plantation
Aleiodes_sp	Holocola_zopherana	0	plantation
Aleiodes_sp	Heterocrossa_sp_indet_A	0	plantation
Aleiodes_sp	Cnephasia_jactatana	0	plantation
Aucklandella_sp	Liothula_omnivora	1	plantation
Aucklandella_sp	Psychidae	0	plantation
Aucklandella_sp	Graphania_ustistriga	0	plantation
Aucklandella_sp	Cnephasia_jactatana	0	plantation
Aucklandella_sp	Declana_floccosa	0	plantation
Aucklandella_sp	Ctenopseustis_sp	0	plantation
Aucklandella_sp	Planotortrix_notophaea	0	plantation
Aucklandella_sp	Poecilasthena_sp	0	plantation
Aucklandella_sp	Gellonia_sp	0	plantation
Aucklandella_sp	Cleora_scriptaria	0	plantation
Aucklandella_sp	Pyrgotis_sp	0	plantation
Aucklandella_sp	Pseudocoremia_leucelaea	0	plantation
Aucklandella_sp	Declana_leptomera	0	plantation
Aucklandella_sp	Celama_parvitis	0	plantation
Aucklandella_sp	Austrocidaria_sp	0	plantation
Aucklandella_sp	Pseudocoremia_ampla	0	plantation
Aucklandella_sp	Meterana_vitiosa	0	plantation
Aucklandella_sp	Apoctena_sp	0	plantation
Aucklandella_sp	Pseudocoremia_sp	0	plantation
Aucklandella_sp	Sestra_sp	0	plantation
Aucklandella_sp	Thio	0	plantation
Aucklandella_sp	Pseudocoremia_fenerata	0	plantation
Aucklandella_sp	Pseudocoremia_lupinata	0	plantation
Calcager_dubium	Sestra_sp	0	plantation
Calcager_dubium	Pseudocoremia_ampla	0	plantation
Calcager_dubium	Poecilasthena_sp	0	plantation
Calcager_dubium	Meterana_vitiosa	0	plantation
Calcager_dubium	Psychidae	0	plantation
Calcager_dubium	Planotortrix_notophaea	0	plantation
Calcager_dubium	Pseudocoremia_fenerata	0	plantation
Calcager_dubium	Declana_leptomera	0	plantation
Calcager_dubium	Declana_floccosa	0	plantation
Calcager_dubium	Apoctena_sp	0	plantation
Calcager_dubium	Graphania_ustistriga	0	plantation
Calcager_dubium	Cleora_scriptaria	0	plantation
Calcager_dubium	Gellonia_sp	0	plantation
Calcager_dubium	Pseudocoremia_sp	1	plantation
Calcager_dubium	Liothula_omnivora	0	plantation
Calcager_dubium	Pseudocoremia_lupinata	0	plantation
Calcager_dubium	Austrocidaria_sp	0	plantation
Calcager_dubium	Thio	0	plantation
Calcager_dubium	Pseudocoremia_leucelaea	0	plantation
Calcager_dubium	Pyrgotis_sp	0	plantation
Calcager_dubium	Cnephasia_jactatana	0	plantation
Calcager_dubium	Ctenopseustis_sp	0	plantation
Calcager_dubium	Celama_parvitis	0	plantation
Calcageria_incidens	Gellonia_sp	0	plantation
Calcageria_incidens	Poecilasthena_sp	0	plantation
Calcageria_incidens	Liothula_omnivora	0	plantation
Calcageria_incidens	Declana_leptomera	0	plantation
Calcageria_incidens	Holocola_zopherana	0	plantation
Calcageria_incidens	Catamacta_gavisana	0	plantation
Calcageria_incidens	Stathmopoda_sp_chocolate	0	plantation
Calcageria_incidens	Chloroclystis_sp	0	plantation
Calcageria_incidens	Planotortrix_excessana	0	plantation
Calcageria_incidens	Cnephasia_jactatana	0	plantation
Calcageria_incidens	Strepsicrates_sp	0	plantation
Calcageria_incidens	Chalastra_pellurgata	0	plantation
Calcageria_incidens	Austrocidaria_sp	1	plantation
Calcageria_incidens	Meterana_vitiosa	0	plantation
Calcageria_incidens	Pseudocoremia_fenerata	0	plantation
Calcageria_incidens	Cleora_scriptaria	0	plantation
Calcageria_incidens	Apoctena_sp	0	plantation
Calcageria_incidens	Graphania_ustistriga	0	plantation
Calcageria_incidens	Thio	0	plantation
Calcageria_incidens	Sestra_sp	0	plantation
Calcageria_incidens	Ctenopseustis_sp	0	plantation
Calcageria_incidens	Holocola_parthenia	0	plantation
Calcageria_incidens	Epiphyas_postvittana	0	plantation
Calcageria_incidens	Declana_floccosa	3	plantation
Calcageria_incidens	Tatosoma_lestevata	0	plantation
Calcageria_incidens	Planotortrix_notophaea	0	plantation
Calcageria_incidens	Pyrgotis_sp	0	plantation
Calcageria_incidens	Ischalis_variabilis	0	plantation
Calcageria_incidens	Leucotenes_coprosmae	0	plantation
Calcageria_incidens	Planotortrix_octo	0	plantation
Calcageria_incidens	Phaeosaces_sp	0	plantation
Calcageria_incidens	Pseudocoremia_leucelaea	0	plantation
Calcageria_incidens	Rhapsa_scotosialis	0	plantation
Calcageria_incidens	Heterocrossa_sp_indet_A	0	plantation
Calcageria_incidens	Pseudocoremia_sp	0	plantation
Campoletis_sp1	Meterana_vitiosa	0	plantation
Campoletis_sp1	Pyrgotis_sp	0	plantation
Campoletis_sp1	Rhapsa_scotosialis	0	plantation
Campoletis_sp1	Chloroclystis_sp	0	plantation
Campoletis_sp1	Austrocidaria_sp	0	plantation
Campoletis_sp1	Apoctena_sp	0	plantation
Campoletis_sp1	Pseudocoremia_fenerata	0	plantation
Campoletis_sp1	Cnephasia_jactatana	0	plantation
Campoletis_sp1	Pseudocoremia_sp	2	plantation
Campoletis_sp1	Ctenopseustis_sp	0	plantation
Campoletis_sp1	Graphania_ustistriga	0	plantation
Campoletis_sp1	Liothula_omnivora	0	plantation
Campoletis_sp1	Poecilasthena_sp	0	plantation
Campoletis_sp1	Ischalis_variabilis	0	plantation
Campoletis_sp1	Declana_leptomera	0	plantation
Campoletis_sp1	Cleora_scriptaria	0	plantation
Campoletis_sp1	Thio	0	plantation
Campoletis_sp1	Gellonia_sp	0	plantation
Campoletis_sp1	Phaeosaces_sp	0	plantation
Campoletis_sp1	Declana_floccosa	0	plantation
Campoletis_sp1	Planotortrix_notophaea	0	plantation
Campoletis_sp1	Holocola_parthenia	0	plantation
Campoletis_sp1	Planotortrix_excessana	0	plantation
Campoletis_sp1	Heterocrossa_sp_indet_A	0	plantation
Campoletis_sp1	Sestra_sp	0	plantation
Campoletis_sp1	Pseudocoremia_leucelaea	0	plantation
Campoletis_sp1	Leucotenes_coprosmae	0	plantation
Campoletis_sp1	Chalastra_pellurgata	0	plantation
Campoletis_sp1	Planotortrix_octo	0	plantation
Campoletis_sp4	Cnephasia_jactatana	0	plantation
Campoletis_sp4	Psychidae	0	plantation
Campoletis_sp4	Planotortrix_octo	0	plantation
Campoletis_sp4	Chalastra_pellurgata	0	plantation
Campoletis_sp4	Declana_leptomera	0	plantation
Campoletis_sp4	Pseudocoremia_fenerata	0	plantation
Campoletis_sp4	Apoctena_sp	0	plantation
Campoletis_sp4	Meterana_vitiosa	0	plantation
Campoletis_sp4	Sestra_sp	0	plantation
Campoletis_sp4	Ctenopseustis_sp	0	plantation
Campoletis_sp4	Holocola_zopherana	0	plantation
Campoletis_sp4	Thio	0	plantation
Campoletis_sp4	Cleora_scriptaria	0	plantation
Campoletis_sp4	Liothula_omnivora	0	plantation
Campoletis_sp4	Gellonia_sp	0	plantation
Campoletis_sp4	Planotortrix_excessana	0	plantation
Campoletis_sp4	Declana_floccosa	0	plantation
Campoletis_sp4	Feredayia_graminosa	0	plantation
Campoletis_sp4	Pyrgotis_sp	0	plantation
Campoletis_sp4	Planotortrix_notophaea	0	plantation
Campoletis_sp4	Chloroclystis_sp	0	plantation
Campoletis_sp4	Graphania_ustistriga	1	plantation
Campoletis_sp4	Poecilasthena_sp	0	plantation
Campoletis_sp4	Pseudocoremia_sp	0	plantation
Campoletis_sp4	Stathmopoda_sp_chocolate	0	plantation
Campoletis_sp4	Rhapsa_scotosialis	0	plantation
Campoletis_sp4	Epiphyas_postvittana	0	plantation
Campoletis_sp4	Austrocidaria_sp	0	plantation
Campoletis_sp4	Pseudocoremia_leucelaea	0	plantation
Campoletis_sp4	Heterocrossa_sp_indet_A	0	plantation
Campoletis_sp4	Ischalis_variabilis	3	plantation
Campoletis_sp4	Phaeosaces_sp	0	plantation
Campoletis_sp5	Pseudocoremia_ampla	0	plantation
Campoletis_sp5	Holocola_zopherana	0	plantation
Campoletis_sp5	Pyrgotis_sp	0	plantation
Campoletis_sp5	Thio	0	plantation
Campoletis_sp5	Psychidae	0	plantation
Campoletis_sp5	Meterana_vitiosa	0	plantation
Campoletis_sp5	Planotortrix_notophaea	0	plantation
Campoletis_sp5	Celama_parvitis	0	plantation
Campoletis_sp5	Sestra_sp	0	plantation
Campoletis_sp5	Gellonia_sp	0	plantation
Campoletis_sp5	Planotortrix_excessana	0	plantation
Campoletis_sp5	Chloroclystis_sp	0	plantation
Campoletis_sp5	Declana_floccosa	0	plantation
Campoletis_sp5	Graphania_ustistriga	0	plantation
Campoletis_sp5	Declana_leptomera	0	plantation
Campoletis_sp5	Pseudocoremia_lupinata	0	plantation
Campoletis_sp5	Strepsicrates_sp	0	plantation
Campoletis_sp5	Cleora_scriptaria	0	plantation
Campoletis_sp5	Cnephasia_jactatana	0	plantation
Campoletis_sp5	Liothula_omnivora	0	plantation
Campoletis_sp5	Pseudocoremia_fenerata	0	plantation
Campoletis_sp5	Pseudocoremia_sp	0	plantation
Campoletis_sp5	Austrocidaria_sp	3	plantation
Campoletis_sp5	Pseudocoremia_leucelaea	0	plantation
Campoletis_sp5	Stathmopoda_sp_chocolate	0	plantation
Campoletis_sp5	Poecilasthena_sp	1	plantation
Campoletis_sp5	Ctenopseustis_sp	0	plantation
Campoletis_sp5	Rhapsa_scotosialis	0	plantation
Campoletis_sp5	Leucotenes_coprosmae	0	plantation
Campoletis_sp5	Apoctena_sp	0	plantation
Campoletis_sp5	Heterocrossa_sp_indet_A	0	plantation
Campoletis_sp5	Holocola_parthenia	0	plantation
Campoletis_sp9	Phaeosaces_sp	0	plantation
Campoletis_sp9	Catamacta_gavisana	0	plantation
Campoletis_sp9	Thio	0	plantation
Campoletis_sp9	Strepsicrates_sp	0	plantation
Campoletis_sp9	Planotortrix_notophaea	0	plantation
Campoletis_sp9	Declana_floccosa	0	plantation
Campoletis_sp9	Cnephasia_jactatana	0	plantation
Campoletis_sp9	Ctenopseustis_sp	0	plantation
Campoletis_sp9	Heterocrossa_sp_indet_A	0	plantation
Campoletis_sp9	Poecilasthena_sp	0	plantation
Campoletis_sp9	Declana_leptomera	0	plantation
Campoletis_sp9	Pseudocoremia_sp	0	plantation
Campoletis_sp9	Stathmopoda_sp_chocolate	0	plantation
Campoletis_sp9	Pseudocoremia_fenerata	0	plantation
Campoletis_sp9	Planotortrix_excessana	0	plantation
Campoletis_sp9	Epiphyas_postvittana	0	plantation
Campoletis_sp9	Chloroclystis_sp	0	plantation
Campoletis_sp9	Gellonia_sp	0	plantation
Campoletis_sp9	Holocola_zopherana	0	plantation
Campoletis_sp9	Tatosoma_lestevata	1	plantation
Campoletis_sp9	Pyrgotis_sp	0	plantation
Campoletis_sp9	Planotortrix_octo	0	plantation
Campoletis_sp9	Cleora_scriptaria	0	plantation
Campoplex_sp13	Ischalis_variabilis	0	plantation
Campoplex_sp13	Holocola_parthenia	0	plantation
Campoplex_sp13	Strepsicrates_sp	0	plantation
Campoplex_sp13	Graphania_ustistriga	0	plantation
Campoplex_sp13	Heterocrossa_sp_indet_A	0	plantation
Campoplex_sp13	Declana_floccosa	0	plantation
Campoplex_sp13	Pyrgotis_sp	0	plantation
Campoplex_sp13	Pseudocoremia_lupinata	0	plantation
Campoplex_sp13	Rhapsa_scotosialis	0	plantation
Campoplex_sp13	Planotortrix_octo	0	plantation
Campoplex_sp13	Psychidae	2	plantation
Campoplex_sp13	Epiphyas_postvittana	0	plantation
Campoplex_sp13	Catamacta_gavisana	0	plantation
Campoplex_sp13	Holocola_zopherana	0	plantation
Campoplex_sp13	Pseudocoremia_leucelaea	0	plantation
Campoplex_sp13	Sestra_sp	0	plantation
Campoplex_sp13	Planotortrix_excessana	0	plantation
Campoplex_sp13	Planotortrix_notophaea	0	plantation
Campoplex_sp13	Tatosoma_lestevata	0	plantation
Campoplex_sp13	Liothula_omnivora	0	plantation
Campoplex_sp13	Pseudocoremia_ampla	0	plantation
Campoplex_sp13	Gellonia_sp	0	plantation
Campoplex_sp13	Pseudocoremia_sp	0	plantation
Campoplex_sp13	Poecilasthena_sp	0	plantation
Campoplex_sp13	Chloroclystis_sp	0	plantation
Campoplex_sp13	Feredayia_graminosa	0	plantation
Campoplex_sp13	Ctenopseustis_sp	0	plantation
Campoplex_sp13	Austrocidaria_sp	0	plantation
Campoplex_sp13	Leucotenes_coprosmae	0	plantation
Campoplex_sp13	Apoctena_sp	0	plantation
Campoplex_sp13	Celama_parvitis	0	plantation
Campoplex_sp13	Declana_leptomera	0	plantation
Campoplex_sp13	Meterana_vitiosa	0	plantation
Campoplex_sp13	Stathmopoda_sp_chocolate	0	plantation
Campoplex_sp13	Thio	7	plantation
Campoplex_sp13	Pseudocoremia_fenerata	0	plantation
Campoplex_sp13	Cleora_scriptaria	0	plantation
Campoplex_sp13	Cnephasia_jactatana	0	plantation
Campoplex_sp13	Phaeosaces_sp	0	plantation
Campoplex_sp2	Pyrgotis_sp	0	plantation
Campoplex_sp2	Cnephasia_jactatana	0	plantation
Campoplex_sp2	Phaeosaces_sp	0	plantation
Campoplex_sp2	Epiphyas_postvittana	0	plantation
Campoplex_sp2	Tatosoma_lestevata	0	plantation
Campoplex_sp2	Planotortrix_notophaea	0	plantation
Campoplex_sp2	Chloroclystis_sp	0	plantation
Campoplex_sp2	Graphania_ustistriga	0	plantation
Campoplex_sp2	Austrocidaria_sp	0	plantation
Campoplex_sp2	Planotortrix_excessana	0	plantation
Campoplex_sp2	Planotortrix_octo	0	plantation
Campoplex_sp2	Heterocrossa_sp_indet_A	2	plantation
Campoplex_sp2	Apoctena_sp	0	plantation
Campoplex_sp2	Pseudocoremia_fenerata	0	plantation
Campoplex_sp2	Holocola_parthenia	0	plantation
Campoplex_sp2	Catamacta_gavisana	0	plantation
Campoplex_sp2	Strepsicrates_sp	0	plantation
Campoplex_sp2	Holocola_zopherana	1	plantation
Campoplex_sp2	Declana_floccosa	0	plantation
Campoplex_sp2	Rhapsa_scotosialis	0	plantation
Campoplex_sp2	Ctenopseustis_sp	0	plantation
Campoplex_sp2	Leucotenes_coprosmae	0	plantation
Campoplex_sp2	Declana_leptomera	0	plantation
Campoplex_sp2	Gellonia_sp	0	plantation
Campoplex_sp2	Sestra_sp	0	plantation
Campoplex_sp2	Poecilasthena_sp	1	plantation
Campoplex_sp2	Cleora_scriptaria	0	plantation
Campoplex_sp2	Pseudocoremia_sp	0	plantation
Campoplex_sp2	Stathmopoda_sp_chocolate	0	plantation
Campoplex_sp2	Thio	0	plantation
Campoplex_sp3	Declana_leptomera	0	plantation
Campoplex_sp3	Stathmopoda_sp_chocolate	0	plantation
Campoplex_sp3	Pseudocoremia_fenerata	0	plantation
Campoplex_sp3	Gellonia_sp	0	plantation
Campoplex_sp3	Heterocrossa_sp_indet_A	0	plantation
Campoplex_sp3	Ischalis_variabilis	0	plantation
Campoplex_sp3	Poecilasthena_sp	1	plantation
Campoplex_sp3	Ctenopseustis_sp	3	plantation
Campoplex_sp3	Apoctena_sp	3	plantation
Campoplex_sp3	Holocola_zopherana	0	plantation
Campoplex_sp3	Pseudocoremia_sp	0	plantation
Campoplex_sp3	Leucotenes_coprosmae	0	plantation
Campoplex_sp3	Phaeosaces_sp	0	plantation
Campoplex_sp3	Pseudocoremia_leucelaea	0	plantation
Campoplex_sp3	Rhapsa_scotosialis	0	plantation
Campoplex_sp3	Declana_floccosa	0	plantation
Campoplex_sp3	Cnephasia_jactatana	0	plantation
Campoplex_sp3	Cleora_scriptaria	0	plantation
Campoplex_sp3	Graphania_ustistriga	0	plantation
Campoplex_sp3	Pyrgotis_sp	0	plantation
Campoplex_sp3	Austrocidaria_sp	0	plantation
Campoplex_sp3	Planotortrix_notophaea	1	plantation
Campoplex_sp3	Meterana_vitiosa	0	plantation
Campoplex_sp3	Sestra_sp	0	plantation
Campoplex_sp3	Chalastra_pellurgata	0	plantation
Campoplex_sp3	Epalxiphora_axenana	0	plantation
Campoplex_sp3	Planotortrix_excessana	2	plantation
Campoplex_sp3	Strepsicrates_sp	0	plantation
Campoplex_sp3	Thio	0	plantation
Campoplex_sp3	Planotortrix_octo	0	plantation
Campoplex_sp3	Liothula_omnivora	0	plantation
Campoplex_sp3	Holocola_parthenia	0	plantation
Campoplex_sp3	Chloroclystis_sp	0	plantation
Campoplex_sp9	Stathmopoda_sp_chocolate	0	plantation
Campoplex_sp9	Heterocrossa_sp_indet_A	1	plantation
Campoplex_sp9	Epalxiphora_axenana	0	plantation
Campoplex_sp9	Pseudocoremia_ampla	0	plantation
Campoplex_sp9	Strepsicrates_sp	0	plantation
Campoplex_sp9	Planotortrix_octo	0	plantation
Campoplex_sp9	Tatosoma_lestevata	0	plantation
Campoplex_sp9	Pyrgotis_sp	0	plantation
Campoplex_sp9	Poecilasthena_sp	0	plantation
Campoplex_sp9	Epiphyas_postvittana	1	plantation
Campoplex_sp9	Ischalis_variabilis	0	plantation
Campoplex_sp9	Cnephasia_jactatana	0	plantation
Campoplex_sp9	Austrocidaria_sp	0	plantation
Campoplex_sp9	Thio	0	plantation
Campoplex_sp9	Pseudocoremia_leucelaea	0	plantation
Campoplex_sp9	Sestra_sp	0	plantation
Campoplex_sp9	Graphania_ustistriga	0	plantation
Campoplex_sp9	Phaeosaces_sp	0	plantation
Campoplex_sp9	Apoctena_sp	0	plantation
Campoplex_sp9	Chloroclystis_sp	0	plantation
Campoplex_sp9	Chalastra_pellurgata	0	plantation
Campoplex_sp9	Pseudocoremia_fenerata	1	plantation
Campoplex_sp9	Pseudocoremia_lupinata	0	plantation
Campoplex_sp9	Gellonia_sp	0	plantation
Campoplex_sp9	Planotortrix_notophaea	0	plantation
Campoplex_sp9	Celama_parvitis	0	plantation
Campoplex_sp9	Declana_floccosa	0	plantation
Campoplex_sp9	Psychidae	0	plantation
Campoplex_sp9	Planotortrix_excessana	0	plantation
Campoplex_sp9	Ctenopseustis_sp	2	plantation
Campoplex_sp9	Pseudocoremia_sp	1	plantation
Campoplex_sp9	Liothula_omnivora	0	plantation
Campoplex_sp9	Cleora_scriptaria	0	plantation
Campoplex_sp9	Catamacta_gavisana	0	plantation
Campoplex_sp9	Declana_leptomera	0	plantation
Campoplex_sp9	Meterana_vitiosa	0	plantation
Campoplex_sp9	Holocola_zopherana	0	plantation
Carria_fortipes	Chloroclystis_sp	0	plantation
Carria_fortipes	Cleora_scriptaria	0	plantation
Carria_fortipes	Gellonia_sp	0	plantation
Carria_fortipes	Stathmopoda_sp_chocolate	0	plantation
Carria_fortipes	Sestra_sp	0	plantation
Carria_fortipes	Liothula_omnivora	0	plantation
Carria_fortipes	Pyrgotis_sp	0	plantation
Carria_fortipes	Heterocrossa_sp_indet_A	17	plantation
Carria_fortipes	Austrocidaria_sp	0	plantation
Carria_fortipes	Thio	0	plantation
Carria_fortipes	Declana_leptomera	0	plantation
Carria_fortipes	Ctenopseustis_sp	0	plantation
Carria_fortipes	Rhapsa_scotosialis	0	plantation
Carria_fortipes	Tatosoma_lestevata	0	plantation
Carria_fortipes	Pseudocoremia_leucelaea	0	plantation
Carria_fortipes	Holocola_zopherana	2	plantation
Carria_fortipes	Chalastra_pellurgata	0	plantation
Carria_fortipes	Planotortrix_notophaea	0	plantation
Carria_fortipes	Holocola_parthenia	1	plantation
Carria_fortipes	Meterana_vitiosa	0	plantation
Carria_fortipes	Phaeosaces_sp	0	plantation
Carria_fortipes	Pseudocoremia_fenerata	0	plantation
Carria_fortipes	Catamacta_gavisana	0	plantation
Carria_fortipes	Pseudocoremia_sp	0	plantation
Carria_fortipes	Declana_floccosa	0	plantation
Carria_fortipes	Leucotenes_coprosmae	0	plantation
Carria_fortipes	Apoctena_sp	0	plantation
Carria_fortipes	Planotortrix_excessana	1	plantation
Carria_fortipes	Ischalis_variabilis	0	plantation
Carria_fortipes	Epiphyas_postvittana	0	plantation
Carria_fortipes	Cnephasia_jactatana	0	plantation
Carria_fortipes	Graphania_ustistriga	0	plantation
Carria_fortipes	Planotortrix_octo	0	plantation
Carria_fortipes	Poecilasthena_sp	0	plantation
Carria_fortipes	Strepsicrates_sp	0	plantation
Carria_no_areolet	Planotortrix_excessana	0	plantation
Carria_no_areolet	Declana_floccosa	0	plantation
Carria_no_areolet	Stathmopoda_sp_chocolate	0	plantation
Carria_no_areolet	Ctenopseustis_sp	0	plantation
Carria_no_areolet	Austrocidaria_sp	0	plantation
Carria_no_areolet	Poecilasthena_sp	0	plantation
Carria_no_areolet	Thio	0	plantation
Carria_no_areolet	Chloroclystis_sp	0	plantation
Carria_no_areolet	Strepsicrates_sp	0	plantation
Carria_no_areolet	Rhapsa_scotosialis	0	plantation
Carria_no_areolet	Holocola_parthenia	0	plantation
Carria_no_areolet	Apoctena_sp	0	plantation
Carria_no_areolet	Cnephasia_jactatana	0	plantation
Carria_no_areolet	Pseudocoremia_sp	0	plantation
Carria_no_areolet	Holocola_zopherana	0	plantation
Carria_no_areolet	Pseudocoremia_fenerata	0	plantation
Carria_no_areolet	Sestra_sp	0	plantation
Carria_no_areolet	Graphania_ustistriga	0	plantation
Carria_no_areolet	Planotortrix_notophaea	0	plantation
Carria_no_areolet	Leucotenes_coprosmae	0	plantation
Carria_no_areolet	Pyrgotis_sp	0	plantation
Carria_no_areolet	Heterocrossa_sp_indet_A	1	plantation
Carria_no_areolet	Gellonia_sp	0	plantation
Carria_petiolate_areolet	Holocola_zopherana	0	plantation
Carria_petiolate_areolet	Planotortrix_excessana	0	plantation
Carria_petiolate_areolet	Stathmopoda_sp_chocolate	0	plantation
Carria_petiolate_areolet	Chloroclystis_sp	0	plantation
Carria_petiolate_areolet	Ctenopseustis_sp	0	plantation
Carria_petiolate_areolet	Planotortrix_notophaea	0	plantation
Carria_petiolate_areolet	Cnephasia_jactatana	0	plantation
Carria_petiolate_areolet	Austrocidaria_sp	0	plantation
Carria_petiolate_areolet	Declana_floccosa	0	plantation
Carria_petiolate_areolet	Poecilasthena_sp	0	plantation
Carria_petiolate_areolet	Apoctena_sp	0	plantation
Carria_petiolate_areolet	Pyrgotis_sp	0	plantation
Carria_petiolate_areolet	Pseudocoremia_fenerata	0	plantation
Carria_petiolate_areolet	Holocola_parthenia	0	plantation
Carria_petiolate_areolet	Pseudocoremia_sp	0	plantation
Carria_petiolate_areolet	Graphania_ustistriga	0	plantation
Carria_petiolate_areolet	Strepsicrates_sp	0	plantation
Carria_petiolate_areolet	Gellonia_sp	0	plantation
Carria_petiolate_areolet	Sestra_sp	0	plantation
Carria_petiolate_areolet	Rhapsa_scotosialis	0	plantation
Carria_petiolate_areolet	Thio	0	plantation
Carria_petiolate_areolet	Leucotenes_coprosmae	0	plantation
Carria_petiolate_areolet	Heterocrossa_sp_indet_A	1	plantation
Carria_sp2	Planotortrix_excessana	0	plantation
Carria_sp2	Declana_floccosa	0	plantation
Carria_sp2	Sestra_sp	0	plantation
Carria_sp2	Graphania_ustistriga	0	plantation
Carria_sp2	Holocola_zopherana	0	plantation
Carria_sp2	Stathmopoda_sp_chocolate	0	plantation
Carria_sp2	Chloroclystis_sp	0	plantation
Carria_sp2	Ctenopseustis_sp	0	plantation
Carria_sp2	Cnephasia_jactatana	0	plantation
Carria_sp2	Leucotenes_coprosmae	0	plantation
Carria_sp2	Austrocidaria_sp	0	plantation
Carria_sp2	Pyrgotis_sp	0	plantation
Carria_sp2	Pseudocoremia_sp	0	plantation
Carria_sp2	Poecilasthena_sp	0	plantation
Carria_sp2	Strepsicrates_sp	0	plantation
Carria_sp2	Gellonia_sp	0	plantation
Carria_sp2	Heterocrossa_sp_indet_A	4	plantation
Carria_sp2	Holocola_parthenia	0	plantation
Carria_sp2	Apoctena_sp	0	plantation
Carria_sp2	Pseudocoremia_fenerata	0	plantation
Carria_sp2	Thio	0	plantation
Carria_sp2	Planotortrix_notophaea	0	plantation
Carria_sp2	Rhapsa_scotosialis	0	plantation
Carria_sp3	Ctenopseustis_sp	1	plantation
Carria_sp3	Heterocrossa_sp_indet_A	0	plantation
Carria_sp3	Rhapsa_scotosialis	0	plantation
Carria_sp3	Cnephasia_jactatana	0	plantation
Carria_sp3	Pseudocoremia_sp	0	plantation
Carria_sp3	Stathmopoda_sp_chocolate	0	plantation
Carria_sp3	Strepsicrates_sp	0	plantation
Carria_sp3	Planotortrix_excessana	0	plantation
Carria_sp3	Apoctena_sp	0	plantation
Carria_sp3	Thio	0	plantation
Carria_sp3	Pyrgotis_sp	0	plantation
Carria_sp3	Planotortrix_notophaea	0	plantation
Carria_sp3	Declana_floccosa	0	plantation
Carria_sp3	Holocola_parthenia	0	plantation
Carria_sp3	Sestra_sp	0	plantation
Carria_sp3	Graphania_ustistriga	0	plantation
Carria_sp3	Chloroclystis_sp	0	plantation
Carria_sp3	Poecilasthena_sp	0	plantation
Carria_sp3	Pseudocoremia_fenerata	0	plantation
Carria_sp3	Holocola_zopherana	0	plantation
Carria_sp3	Leucotenes_coprosmae	0	plantation
Carria_sp3	Austrocidaria_sp	0	plantation
[truncated: 1,034 more rows]
